# Supplementary material for: Comparative Transcriptome Profiling of the Maize Primary, Crown and Seminal Root in Response to Salinity Stress
Source: PLoS One. 2015 Mar 24;10(3):e0121222. doi: 10.1371/journal.pone.0121222 (PMC4372355; doi:10.1371/journal.pone.0121222)
Supplement: S1 Dataset — (XLSX) [file pone.0121222.s001.xlsx]

## Sheet: Sheet1
S1_Dataset PCR primers used in this study
gene ID	Forward primer	Reverse primer
GRMZM2G078472_T03	5'-ACCCATCACGAGTTCCATTTCAC	5'-GCCCAGCGACTTGATCTTGC
GRMZM2G063756_T01	5'-TCCACCGCCGACTGCCAGAT	5'-GAAATGGTACATGAGGTTGGCG
GRMZM2G144224_T01	5'-CACCGGCTCCGGAACTACCTCT	5'-GTCCACCACGTACGACTCCACGA
GRMZM2G412604_T01	5'-ATGCCCTCACAAGCCAGAAG	5'-GAAGATGAATCAATGGCGAAAGT
GRMZM2G402631_T01	5'-ACATCTCGGTCATCGACGGCTACA	5'-CACGGGCAGAAGGTGACTTGGTAG
GRMZM2G089506_T01	5'-AGCGGCATCAAGACGGTCAG	5'-CGAGGCAGCCAGCGTAGAAT
GRMZM2G162359_T01	5'-CCAGGTTCTACGTCGGCCTCA	5'-CCGTAGTTGTCCGCCTTCTGC
GRMZM2G334181_T01	5'-GCGGGTCTGGTACGACTAC	5'-CGGTGGCGTTCATGGTGTTGAT
GRMZM2G339122_T01	5'-CAACTTCTGCCCGCCCAACTAC	5'-CTGATCCCGCCCTTCTTCACG
GRMZM2G141473_T01	5'-GGCATTCGGATTGGGACA	5'-TCGCAGCTAGTTTCAGAAGTGGT
GRMZM2G000812_T01	5'-TGGCATCTGCTGGACTGCTTAC	5'-GATGATCTCCTGGGTGGACTTGTAG
GRMZM2G103342_T01	5'-GGCCGTCAACGACATCCG	5'-CCCAGTGGCAACTTGTACGC
GRMZM2G010251_T01	5'-TTCTTCACCTCCTCAACCTACTCCAC	5'-CTTCTCGTCGTCGTTCCACTCG
GRMZM2G308463_T01	5'-GTCAGGGTCAATGCCATCTCG	5'-TCACCGTGTAGGTGCCGTAGC
GRMZM2G032225_T01	5'-ACGGTGCGGGTTCGTCTTC	5'-TGTTGCTCGTTACTACGGGCTGTT
GRMZM2G047835_T01	5'-CATCCCGACGCTGCTCAACC	5'-CCTCGAACGCCACCACCATCT
Zm18SrRNA	5'-AAACGGCTACCACATCCAAG	5'-CCTCCAATGGATCCTCGTTA
