# Supplementary material for: Comparative Transcriptome Profiling of the Maize Primary, Crown and Seminal Root in Response to Salinity Stress
Source: PLoS One. 2015 Mar 24;10(3):e0121222. doi: 10.1371/journal.pone.0121222 (PMC4372355; doi:10.1371/journal.pone.0121222)
Supplement: S2 Dataset — (XLSX) [file pone.0121222.s002.xlsx]

## Sheet: list
S2_Dataset Differentially Transcribed Genes (DTGs) (log2 Ratio ≥ 1, FDR ≤ 0.001 )
	PR salt/PR: DTGs in PR after salt treatment.
	CR salt/CR: DTGs in CR after salt treatment.
	SR-VS-SR salt: DTGs in SR after salt treatment.

## Sheet: PR salt- PR
GeneID	Gene_length	PR-Expression	PR-salt-Expression	PR-RPKM	PR-salt-RPKM	log2 Ratio(PR-salt/PR)	Up-Down-Regulation(PR-salt/PR)	P-value	FDR	KEGG Orthology	GO Component	GO Function	GO Process
GRMZM2G028306_T01	1650	31	219	7.3456	49.8326	2.76214	Up	1.22073e-34	9.58768e-32	K15797|1|0.0|1058|zma:100037770|(S)-beta-macrocarpene synthase [EC:5.5.1.17];K14174|3|0.0|646|sbi:SORBI_07g004480|beta-farnesene synthase [EC:4.2.3.47];K14181|5|2e-106|384|vvi:100256880|valencene synthase [EC:4.2.3.73]	GO:0044424//intracellular part	GO:0046872//metal ion binding;GO:0016838//carbon-oxygen lyase activity, acting on phosphates	GO:0006950//response to stress;GO:0006721//terpenoid metabolic process
GRMZM2G327042_T01	2004	7	40	1.36568	7.49404	2.45612	Up	1.23998e-06	0.000138745	K15336|1|5e-54|211|vvi:100259391|tRNA (cytosine38-C5)-methyltransferase [EC:2.1.1.204];K15078|5|4e-18|91.7|vvi:100250139|structure-specific endonuclease subunit SLX1 [EC:3.6.1.-]	GO:0043231//intracellular membrane-bounded organelle	-	-
GRMZM2G127087_T01	1698	8	40	1.84205	8.84455	2.26348	Up	3.82978e-06	0.000383363	K15797|1|0.0|1072|zma:100037770|(S)-beta-macrocarpene synthase [EC:5.5.1.17];K14174|3|0.0|644|sbi:SORBI_07g004480|beta-farnesene synthase [EC:4.2.3.47];K14181|5|7e-106|382|vvi:100256880|valencene synthase [EC:4.2.3.73]	GO:0044424//intracellular part	GO:0046872//metal ion binding;GO:0016838//carbon-oxygen lyase activity, acting on phosphates	GO:0006950//response to stress;GO:0006721//terpenoid metabolic process
GRMZM2G308463_T01	786	12	58	5.96909	27.7051	2.21457	Up	3.4757e-08	5.16186e-06	K09841|1|7e-29|125|mtr:MTR_3g020670|xanthoxin dehydrogenase [EC:1.1.1.288];K13070|2|1e-28|125|osa:4335093|momilactone-A synthase [EC:1.1.1.295]	GO:0043231//intracellular membrane-bounded organelle	-	-
AC219053.3_FGT002	249	13	52	20.4124	78.4075	1.94155	Up	1.62528e-06	0.000178436	-	-	-	-
GRMZM5G885766_T01	1452	16	60	4.30827	15.5145	1.84844	Up	6.00218e-07	7.10536e-05	K09955|1|0.0|776|sbi:SORBI_10g024070|hypothetical protein	GO:0043231//intracellular membrane-bounded organelle	GO:0004553//hydrolase activity, hydrolyzing O-glycosyl compounds	GO:0019566//arabinose metabolic process
GRMZM2G127087_T02	1647	34	123	8.07114	28.0392	1.7966	Up	1.89739e-12	5.0319e-10	K15797|1|0.0|1094|zma:542688|(S)-beta-macrocarpene synthase [EC:5.5.1.17];K14174|3|0.0|648|sbi:SORBI_07g004480|beta-farnesene synthase [EC:4.2.3.47];K14181|5|9e-106|382|vvi:100256880|valencene synthase [EC:4.2.3.73]	GO:0044424//intracellular part	GO:0046872//metal ion binding;GO:0016838//carbon-oxygen lyase activity, acting on phosphates	GO:0006950//response to stress;GO:0006721//terpenoid metabolic process
GRMZM2G402631_T01	525	86	311	64.0455	222.41	1.79605	Up	3.0602e-29	2.01583e-26	-	-	-	-
GRMZM2G011236_T01	936	18	57	7.51876	22.864	1.60451	Up	1.06117e-05	0.000936053	K09286|1|6e-68|255|bdi:100821055|EREBP-like factor	-	-	-
GRMZM2G032225_T01	630	46	139	28.5474	82.8377	1.53693	Up	2.05128e-11	4.70654e-09	-	-	-	-
GRMZM2G377761_T01	2643	30	79	4.43786	11.2223	1.33844	Up	5.55884e-06	0.000520708	K00962|1|0.0|1360|sbi:SORBI_02g003900|polyribonucleotide nucleotidyltransferase [EC:2.7.7.8]	GO:0009532//plastid stroma	GO:0016779//nucleotidyltransferase activity;GO:0003676//nucleic acid binding;GO:0008408//3'-5' exonuclease activity	GO:0006399//tRNA metabolic process;GO:0016117//carotenoid biosynthetic process;GO:0006401//RNA catabolic process;GO:0006779//porphyrin-containing compound biosynthetic process;GO:0010322//regulation of isopentenyl diphosphate biosynthetic process, mevalonate-independent pathway;GO:0006396//RNA processing;GO:0016119//carotene metabolic process;GO:0009267//cellular response to starvation;GO:0042254…
GRMZM2G147014_T01	873	104	249	46.5767	107.087	1.20111	Up	9.76296e-14	2.78832e-11	-	-	-	-
GRMZM2G176647_T01	3162	90	198	11.1283	23.5102	1.07905	Up	1.13846e-09	2.0944e-07	K08518|1|8e-93|340|smo:SELMODRAFT_449132|syntaxin-binding protein 5	-	-	-
GRMZM2G037452_T01	210	22	0	40.9593	0.01	-12	Down	1.48915e-07	1.96189e-05	-	-	-	-
GRMZM2G027960_T01	1185	35	0	11.5478	0.01	-10.1734	Down	1.39322e-11	3.34708e-09	-	-	-	-
GRMZM2G089118_T01	768	21	0	10.6907	0.01	-10.0621	Down	3.03988e-07	3.77361e-05	-	-	-	-
GRMZM2G114918_T01	1332	35	0	10.2734	0.01	-10.0047	Down	1.39322e-11	3.32751e-09	K13065|1|1e-34|145|pop:POPTR_554899|shikimate O-hydroxycinnamoyltransferase [EC:2.3.1.133]	-	GO:0016746//transferase activity, transferring acyl groups	-
GRMZM2G023325_T01	744	17	0	8.93358	0.01	-9.80309	Down	5.27868e-06	0.00049789	K16040|1|1e-24|111|vvi:100233030|trans-resveratrol di-O-methyltransferase [EC:2.1.1.240];K13230|2|1e-23|107|zma:100147731|2,4,7-trihydroxy-1,4-benzoxazin-3-one-glucoside 7-O-methyltransferase [EC:2.1.1.241]	-	GO:0005515//protein binding;GO:0008168//methyltransferase activity	GO:0008152//metabolic process
GRMZM2G092169_T01	1245	28	0	8.79302	0.01	-9.78021	Down	2.05796e-09	3.65431e-07	-	GO:0043231//intracellular membrane-bounded organelle	-	-
GRMZM2G153536_T02	1239	23	0	7.25782	0.01	-9.50339	Down	7.29496e-08	1.00994e-05	K00826|1|0.0|759|zma:100281255|branched-chain amino acid aminotransferase [EC:2.6.1.42]	-	GO:0004084//branched-chain-amino-acid transaminase activity	GO:0006520//cellular amino acid metabolic process
GRMZM2G009045_T01	1053	18	0	6.68334	0.01	-9.38443	Down	2.58588e-06	0.000270795	K15102|1|2e-141|499|osa:4335983|solute carrier family 25 (mitochondrial phosphate transporter), member 3	GO:0030312//external encapsulating structure;GO:0031224//intrinsic to membrane;GO:0009536//plastid	-	GO:0051234//establishment of localization
GRMZM2G119705_T01	1014	17	0	6.55481	0.01	-9.35641	Down	5.27868e-06	0.000496743	-	-	GO:0030597	GO:0006950//response to stress;GO:0006412//translation
AC210013.4_FGT017	1464	18	0	4.80707	0.01	-8.90902	Down	2.58588e-06	0.000271491	K01184|1|3e-95|347|ath:AT3G57510|polygalacturonase [EC:3.2.1.15]	GO:0043231//intracellular membrane-bounded organelle	GO:0004553//hydrolase activity, hydrolyzing O-glycosyl compounds	GO:0003006//developmental process involved in reproduction;GO:0009900;GO:0044238//primary metabolic process
GRMZM2G010251_T01	1575	77	1	19.1144	0.238382	-6.32524	Down	5.47092e-23	2.82833e-20	K02575|1|0.0|713|rcu:RCOM_1355110|MFS transporter, NNP family, nitrate/nitrite transporter	GO:0031224//intrinsic to membrane;GO:0009536//plastid	-	GO:0015698//inorganic anion transport;GO:0010035//response to inorganic substance;GO:0009628//response to abiotic stimulus;GO:0048528//post-embryonic root development
GRMZM2G127379_T01	1428	74	1	20.2606	0.262921	-6.26791	Down	4.47922e-22	2.17781e-19	-	-	GO:0003676//nucleic acid binding	GO:0006351//transcription, DNA-dependent
GRMZM2G457287_T01	1275	375	6	114.993	1.76683	-6.02424	Down	4.39448e-106	9.97083e-103	-	GO:0043231//intracellular membrane-bounded organelle	-	-
GRMZM2G004106_T01	396	143	3	141.186	2.84433	-5.63336	Down	3.308e-40	2.937e-37	-	GO:0043231//intracellular membrane-bounded organelle	GO:0046914//transition metal ion binding	-
GRMZM2G443885_T01	1020	409	9	156.773	3.31281	-5.56448	Down	4.13034e-112	1.0543e-108	K00430|1|7e-94|342|osa:4344276|peroxidase [EC:1.11.1.7]	GO:0043231//intracellular membrane-bounded organelle	GO:0046906//tetrapyrrole binding;GO:0016209//antioxidant activity;GO:0043169//cation binding;GO:0003824//catalytic activity	GO:0006950//response to stress
GRMZM2G117706_T01	975	491	14	196.891	5.3911	-5.19068	Down	3.80418e-130	1.29472e-126	K00430|1|2e-108|390|zma:100125639|peroxidase [EC:1.11.1.7]	GO:0043231//intracellular membrane-bounded organelle	GO:0046906//tetrapyrrole binding;GO:0016209//antioxidant activity;GO:0043169//cation binding;GO:0003824//catalytic activity	GO:0006950//response to stress
GRMZM2G075456_T01	654	95	3	56.7931	1.72225	-5.04334	Down	7.59414e-26	4.30767e-23	-	-	-	-
GRMZM2G131099_T01	507	30	1	23.1346	0.740535	-4.96534	Down	8.30374e-09	1.36198e-06	-	-	-	-
GRMZM2G043878_T01	807	386	13	187.009	6.04816	-4.95047	Down	3.3425e-100	6.82555e-97	-	GO:0043231//intracellular membrane-bounded organelle	-	-
GRMZM2G342033_T01	522	26	1	19.4739	0.719255	-4.75889	Down	1.26693e-07	1.69649e-05	-	-	-	GO:0006950//response to stress
GRMZM2G105221_T01	1590	25	1	6.14741	0.236133	-4.70231	Down	2.49694e-07	3.167e-05	-	-	GO:0016740//transferase activity	-
GRMZM2G122654_T01	1530	25	1	6.38849	0.245393	-4.70231	Down	2.49694e-07	3.1572e-05	K16083|1|3e-137|486|osa:4329725|cytochrome P450, family 71, subfamily Z, polypeptide 6 (ent-isokaurene C2-hydroxylase) [EC:1.14.13.143];K13267|2|8e-91|332|gmx:100814284|cytochrome P450, family 71, subfamily D, polypeptide 9 (flavonoid 6-hydroxylase) [EC:1.14.13.-];K16085|3|4e-82|303|osa:4335091|cytochrome P450, family 99, subfamily A, polypeptide 3 (9beta-pimara-7,15-diene oxidase) [EC:1.14.13.14…	GO:0043231//intracellular membrane-bounded organelle	GO:0046906//tetrapyrrole binding;GO:0046914//transition metal ion binding;GO:0016491//oxidoreductase activity	-
GRMZM5G846916_T01	714	220	9	120.469	4.73258	-4.66989	Down	6.6468e-56	8.48319e-53	-	GO:0043231//intracellular membrane-bounded organelle	GO:0016787//hydrolase activity	-
GRMZM2G056469_T01	1587	21	1	5.17359	0.236579	-4.45077	Down	3.71558e-06	0.000372845	K01592|1|0.0|1038|zma:100285936|tyrosine decarboxylase [EC:4.1.1.25]	-	GO:0043168;GO:0016830//carbon-carbon lyase activity	GO:0019752//carboxylic acid metabolic process
GRMZM2G337594_T01	255	231	11	354.178	16.1959	-4.45077	Down	5.56656e-57	7.33367e-54	-	-	-	-
GRMZM2G087625_T01	1980	143	8	28.2371	1.51698	-4.21832	Down	1.33586e-34	1.0294e-31	K04733|1|2e-62|238|smo:SELMODRAFT_159261|interleukin-1 receptor-associated kinase 4 [EC:2.7.11.1];K13430|4|7e-55|213|pop:POPTR_413452|serine/threonine-protein kinase PBS1 [EC:2.7.11.1]	GO:0009536//plastid;GO:0016020//membrane	GO:0032550;GO:0004672//protein kinase activity	GO:0006952//defense response;GO:0008219//cell death;GO:0006464//cellular protein modification process;GO:0014070//response to organic cyclic compound;GO:0006796//phosphate-containing compound metabolic process
GRMZM2G025459_T01	858	34	2	15.4932	0.875178	-4.14591	Down	5.1989e-09	8.8103e-07	K07199|1|3e-105|379|bdi:100837253|5'-AMP-activated protein kinase, regulatory beta subunit	GO:0044424//intracellular part	GO:0005488//binding;GO:0016772//transferase activity, transferring phosphorus-containing groups	GO:0006796//phosphate-containing compound metabolic process;GO:0009746;GO:0031669//cellular response to nutrient levels;GO:0034285
GRMZM2G112456_T02	2283	34	2	5.82267	0.328911	-4.14591	Down	5.1989e-09	8.7739e-07	-	-	GO:0015197//peptide transporter activity	GO:0015833//peptide transport;GO:0009628//response to abiotic stimulus
GRMZM2G055101_T01	1743	148	9	33.1981	1.93865	-4.09798	Down	4.4205e-35	3.53995e-32	-	-	GO:0016798//hydrolase activity, acting on glycosyl bonds	GO:0005975//carbohydrate metabolic process
GRMZM2G089506_T01	1401	495	31	138.139	8.30763	-4.05554	Down	4.143e-113	1.12803e-109	K00924|1|1e-12|73.2|aly:ARALYDRAFT_489138|[EC:2.7.1.-]	GO:0043231//intracellular membrane-bounded organelle	GO:0004175//endopeptidase activity	GO:0019538//protein metabolic process
GRMZM2G119975_T01	399	62	4	60.7531	3.76392	-4.01265	Down	3.29542e-15	1.01194e-12	-	-	GO:0043169//cation binding	-
GRMZM2G067315_T01	810	130	9	62.7491	4.17168	-3.91089	Down	5.5152e-30	3.7541e-27	-	-	-	-
GRMZM2G056369_T01	1719	70	6	15.921	1.31048	-3.60277	Down	8.98622e-16	2.86724e-13	K01637|1|0.0|1004|sbi:SORBI_02g035150|isocitrate lyase [EC:4.1.3.1]	-	GO:0016833//oxo-acid-lyase activity	GO:0043436
GRMZM2G036365_T01	1257	197	17	61.2746	5.0777	-3.59304	Down	6.65772e-42	6.7977e-39	K00924|1|2e-13|75.1|ath:AT5G22850|[EC:2.7.1.-]	-	GO:0008233//peptidase activity	-
GRMZM2G018716_T01	1659	90	8	21.2102	1.81049	-3.5503	Down	1.07379e-19	4.47498e-17	K01193|1|0.0|1113|zma:100279283|beta-fructofuranosidase [EC:3.2.1.26]	GO:0043231//intracellular membrane-bounded organelle;GO:0005576//extracellular region;GO:0030312//external encapsulating structure	GO:0004558//alpha-glucosidase activity	GO:0046903//secretion;GO:0009628//response to abiotic stimulus;GO:0006950//response to stress;GO:0006073//cellular glucan metabolic process
GRMZM2G050450_T01	1347	199	18	57.761	5.01717	-3.52515	Down	1.16749e-41	1.16296e-38	K15400|1|2e-55|214|zma:100284056|omega-hydroxypalmitate O-feruloyl transferase [EC:2.3.1.188]	-	GO:0016746//transferase activity, transferring acyl groups	-
GRMZM2G468657_T01	1359	33	3	9.49388	0.828811	-3.51788	Down	6.50828e-08	9.22933e-06	K00924|1|7e-16|83.6|ath:AT5G22850|[EC:2.7.1.-]	GO:0043231//intracellular membrane-bounded organelle	GO:0004175//endopeptidase activity	GO:0019538//protein metabolic process
AC208221.3_FGT002	744	52	5	27.3262	2.52319	-3.43696	Down	1.30163e-11	3.14554e-09	-	-	GO:0004866//endopeptidase inhibitor activity	GO:0051346//negative regulation of hydrolase activity
GRMZM2G065585_T01	1005	771	80	299.942	29.8867	-3.32711	Down	4.1872e-149	1.55463e-145	-	GO:0043231//intracellular membrane-bounded organelle;GO:0005576//extracellular region;GO:0016020//membrane;GO:0030312//external encapsulating structure	GO:0016798//hydrolase activity, acting on glycosyl bonds	GO:0006970//response to osmotic stress;GO:0050832//defense response to fungus;GO:0044238//primary metabolic process
GRMZM2G427815_T01	963	1320	138	535.916	53.803	-3.31625	Down	3.15674e-253	1.61156e-249	K00430|1|9e-118|421|osa:4344276|peroxidase [EC:1.11.1.7]	GO:0043231//intracellular membrane-bounded organelle	GO:0046906//tetrapyrrole binding;GO:0016209//antioxidant activity;GO:0043169//cation binding;GO:0003824//catalytic activity	GO:0042743//hydrogen peroxide metabolic process;GO:0006950//response to stress
GRMZM2G053720_T01	1479	38	4	10.0453	1.01542	-3.30638	Down	1.50989e-08	2.38091e-06	K00318|1|0.0|799|zma:100281186|proline dehydrogenase [EC:1.5.99.8]	GO:0043231//intracellular membrane-bounded organelle	GO:0016645//oxidoreductase activity, acting on the CH-NH group of donors	GO:0006560//proline metabolic process;GO:0006536//glutamate metabolic process;GO:0006950//response to stress
GRMZM2G174449_T01	1341	38	4	11.0791	1.11991	-3.30638	Down	1.50989e-08	2.37175e-06	-	-	-	-
GRMZM5G801949_T02	1575	464	52	115.183	12.3959	-3.21599	Down	1.20245e-87	2.13519e-84	K08150|1|4e-42|171|vvi:100268023|MFS transporter, SP family, solute carrier family 2 (myo-inositol transporter), member 13	GO:0043231//intracellular membrane-bounded organelle;GO:0031224//intrinsic to membrane	GO:0005351//sugar:hydrogen symporter activity	GO:0008643//carbohydrate transport;GO:0051707//response to other organism
GRMZM2G028656_T01	336	53	6	61.6717	6.70449	-3.20141	Down	3.6153e-11	8.02459e-09	-	-	GO:0016787//hydrolase activity;GO:0004866//endopeptidase inhibitor activity	GO:0019538//protein metabolic process;GO:0006950//response to stress
GRMZM2G075262_T01	1908	25	3	5.12284	0.590332	-3.11735	Down	9.46194e-06	0.00083644	-	-	-	-
GRMZM2G010280_T01	1575	73	9	18.1214	2.14544	-3.07835	Down	2.02012e-14	5.89312e-12	K02575|1|0.0|711|rcu:RCOM_1355110|MFS transporter, NNP family, nitrate/nitrite transporter	GO:0031224//intrinsic to membrane;GO:0009536//plastid	-	GO:0015698//inorganic anion transport;GO:0010035//response to inorganic substance;GO:0009628//response to abiotic stimulus;GO:0048528//post-embryonic root development
GRMZM2G173685_T01	228	97	12	166.336	19.7606	-3.0734	Down	1.04856e-18	4.00226e-16	-	-	-	-
GRMZM2G052422_T01	954	40	5	16.3931	1.96777	-3.05845	Down	2.09426e-08	3.16784e-06	K05933|1|2e-172|602|zma:100191321|aminocyclopropanecarboxylate oxidase [EC:1.14.17.4]	GO:0030312//external encapsulating structure;GO:0016020//membrane	GO:0046914//transition metal ion binding;GO:0016705//oxidoreductase activity, acting on paired donors, with incorporation or reduction of molecular oxygen	GO:0051707//response to other organism;GO:0009720//detection of hormone stimulus;GO:0009692;GO:0006970//response to osmotic stress
GRMZM2G031724_T01	1017	55	7	21.1442	2.58423	-3.03246	Down	4.96252e-11	1.09554e-08	K04125|1|6e-155|545|sbi:SORBI_03g035000|gibberellin 2-oxidase [EC:1.14.11.13]	-	GO:0045543;GO:0046914//transition metal ion binding	GO:0009685//gibberellin metabolic process;GO:0009639//response to red or far red light
GRMZM2G024196_T01	2178	39	5	7.00094	0.861918	-3.02193	Down	3.82172e-08	5.57439e-06	-	GO:0016020//membrane	-	-
GRMZM2G161310_T01	1347	38	5	11.0297	1.39366	-2.98445	Down	6.95626e-08	9.69627e-06	-	GO:0000325//plant-type vacuole;GO:0031224//intrinsic to membrane	-	GO:0009628//response to abiotic stimulus;GO:0051707//response to other organism;GO:0010038//response to metal ion;GO:0072507//divalent inorganic cation homeostasis
GRMZM2G014022_T01	927	29	4	12.2312	1.62007	-2.91643	Down	3.59588e-06	0.000363513	-	-	-	-
GRMZM2G035890_T01	1590	141	20	34.6714	4.72266	-2.87607	Down	6.04658e-25	3.29264e-22	-	-	-	-
GRMZM2G133781_T01	972	313	46	125.9	17.7683	-2.82491	Down	1.41322e-52	1.64906e-49	K01183|1|8e-47|185|osa:4325067|chitinase [EC:3.2.1.14]	GO:0043231//intracellular membrane-bounded organelle	GO:0016798//hydrolase activity, acting on glycosyl bonds	GO:0044238//primary metabolic process
GRMZM2G089698_T01	1431	34	5	9.28942	1.31185	-2.82399	Down	7.42378e-07	8.6627e-05	K13065|1|5e-78|290|rcu:RCOM_1442250|shikimate O-hydroxycinnamoyltransferase [EC:2.3.1.133]	-	GO:0016746//transferase activity, transferring acyl groups	-
AC198353.5_FGT001	1488	74	11	19.4437	2.77551	-2.80847	Down	1.9685e-13	5.54451e-11	K13289|1|2e-129|460|mtr:MTR_1g100630|cathepsin A (carboxypeptidase C) [EC:3.4.16.5]	GO:0043231//intracellular membrane-bounded organelle	GO:0004180//carboxypeptidase activity	-
GRMZM2G373607_T01	1377	66	10	18.7396	2.72659	-2.78092	Down	5.2292e-12	1.30223e-09	K13289|1|3e-127|453|pop:POPTR_801038|cathepsin A (carboxypeptidase C) [EC:3.4.16.5]	GO:0043231//intracellular membrane-bounded organelle	GO:0004180//carboxypeptidase activity	-
GRMZM2G025105_T01	1026	164	25	62.4951	9.14842	-2.77215	Down	9.65868e-28	5.97682e-25	K13420|1|6e-30|129|sbi:SORBI_06g028760|LRR receptor-like serine/threonine-protein kinase FLS2 [EC:2.7.11.1]	GO:0043231//intracellular membrane-bounded organelle	-	-
GRMZM2G026143_T01	246	321	49	510.175	74.785	-2.77017	Down	8.44216e-53	1.01408e-49	-	-	-	-
GRMZM2G094510_T01	366	70	11	74.7767	11.2841	-2.7283	Down	1.97349e-12	5.19996e-10	-	-	-	-
GRMZM2G115716_T01	903	38	6	16.453	2.49469	-2.72142	Down	2.73308e-07	3.41351e-05	K04733|1|1e-55|214|smo:SELMODRAFT_159261|interleukin-1 receptor-associated kinase 4 [EC:2.7.11.1];K13430|4|1e-50|197|zma:100283091|serine/threonine-protein kinase PBS1 [EC:2.7.11.1]	-	GO:0004672//protein kinase activity;GO:0032550	GO:0006464//cellular protein modification process
GRMZM2G162359_T01	939	617	101	256.903	40.384	-2.66937	Down	4.7177e-96	9.17503e-93	K01183|1|4e-49|193|gmx:100796155|chitinase [EC:3.2.1.14]	GO:0043231//intracellular membrane-bounded organelle	GO:0016798//hydrolase activity, acting on glycosyl bonds	GO:0006950//response to stress;GO:0044238//primary metabolic process
GRMZM2G176206_T01	3099	232	38	29.2695	4.60379	-2.66851	Down	4.04742e-37	3.51704e-34	K00924|1|0.0|1043|osa:4341290|[EC:2.7.1.-];K08286|5|4e-158|557|ath:AT4G28490|protein-serine/threonine kinase [EC:2.7.11.-]	GO:0043231//intracellular membrane-bounded organelle;GO:0016020//membrane	GO:0004672//protein kinase activity;GO:0032550	GO:0006796//phosphate-containing compound metabolic process;GO:0006464//cellular protein modification process
GRMZM2G423863_T01	537	121	20	88.0969	13.9833	-2.65539	Down	5.85582e-20	2.54423e-17	-	GO:0009536//plastid	-	GO:0030001//metal ion transport
GRMZM2G166940_T01	1473	127	23	33.7093	5.86244	-2.52357	Down	8.43584e-20	3.58883e-17	K13648|1|3e-119|427|aly:ARALYDRAFT_477468|alpha-1,4-galacturonosyltransferase [EC:2.4.1.43]	GO:0043231//intracellular membrane-bounded organelle	GO:0016757//transferase activity, transferring glycosyl groups	-
GRMZM2G456217_T01	1455	322	59	86.5251	15.2245	-2.50673	Down	1.51633e-47	1.72024e-44	K01365|1|0.0|705|zma:100284911|cathepsin L [EC:3.4.22.15];K01376|4|1e-130|464|ath:AT5G50260|[EC:3.4.22.-]	GO:0043231//intracellular membrane-bounded organelle	GO:0070011//peptidase activity, acting on L-amino acid peptides	GO:0019538//protein metabolic process
GRMZM2G018108_T01	1434	193	36	52.6208	9.42556	-2.48098	Down	8.57712e-29	5.47341e-26	K00924|1|1e-38|159|ath:AT5G22850|[EC:2.7.1.-]	-	GO:0008233//peptidase activity	-
GRMZM2G113421_T01	2049	96	18	18.318	3.29825	-2.47349	Down	5.45738e-15	1.63886e-12	K04733|1|1e-46|186|ath:AT5G38990|interleukin-1 receptor-associated kinase 4 [EC:2.7.11.1]	-	GO:0001871;GO:0004672//protein kinase activity;GO:0032550	GO:0006464//cellular protein modification process
GRMZM2G011006_T01	546	47	9	33.6554	6.18876	-2.44312	Down	6.76206e-08	9.49035e-06	-	-	-	-
GRMZM2G171078_T02	1017	45	9	17.2998	3.32258	-2.38038	Down	2.00866e-07	2.60431e-05	K00430|1|3e-161|439|zma:100383495|peroxidase [EC:1.11.1.7]	GO:0005576//extracellular region;GO:0030312//external encapsulating structure	GO:0003824//catalytic activity;GO:0016209//antioxidant activity;GO:0043169//cation binding;GO:0046906//tetrapyrrole binding	GO:0006950//response to stress
GRMZM2G094304_T01	1317	74	15	21.9682	4.27621	-2.36101	Down	2.64696e-11	5.97262e-09	-	-	GO:0003824//catalytic activity	GO:0009064//glutamine family amino acid metabolic process
GRMZM2G140231_T01	2061	34	7	6.44986	1.27519	-2.33856	Down	8.41422e-06	0.000753608	K04733|1|4e-55|214|smo:SELMODRAFT_159261|interleukin-1 receptor-associated kinase 4 [EC:2.7.11.1];K00924|3|4e-53|207|osa:4333912|[EC:2.7.1.-];K13418|5|5e-51|201|vvi:100247683|somatic embryogenesis receptor kinase 1 [EC:2.7.10.1 2.7.11.1]	GO:0043231//intracellular membrane-bounded organelle	GO:0004672//protein kinase activity;GO:0097159//organic cyclic compound binding;GO:0036094//small molecule binding	GO:0006796//phosphate-containing compound metabolic process
GRMZM2G359986_T01	1956	72	15	14.3917	2.87923	-2.32149	Down	7.68902e-11	1.67929e-08	K04733|1|2e-60|232|smo:SELMODRAFT_230241|interleukin-1 receptor-associated kinase 4 [EC:2.7.11.1];K00924|3|6e-59|227|osa:4333525|[EC:2.7.1.-]	-	GO:0036094//small molecule binding;GO:0004672//protein kinase activity;GO:0097159//organic cyclic compound binding	GO:0044237//cellular metabolic process
GRMZM2G140721_T01	2007	43	9	8.37665	1.68364	-2.31479	Down	5.88874e-07	6.99134e-05	K04733|1|9e-58|223|smo:SELMODRAFT_159261|interleukin-1 receptor-associated kinase 4 [EC:2.7.11.1];K13416|4|2e-55|215|rcu:RCOM_1534760|brassinosteroid insensitive 1-associated receptor kinase 1 [EC:2.7.10.1 2.7.11.1]	GO:0043231//intracellular membrane-bounded organelle	GO:0004672//protein kinase activity	GO:0009987//cellular process;GO:0006950//response to stress;GO:0010033//response to organic substance
GRMZM2G084779_T01	2322	66	14	11.113	2.2637	-2.29549	Down	6.28788e-10	1.23463e-07	K03549|1|0.0|924|pop:POPTR_844297|KUP system potassium uptake protein	-	GO:0022820//potassium ion symporter activity	GO:0034220//ion transmembrane transport
GRMZM2G086573_T01	1479	404	86	106.798	21.8315	-2.2904	Down	2.25582e-53	2.79182e-50	K09285|1|2e-154|543|sbi:SORBI_06g031120|AP2-like factor, ANT lineage	-	-	-
GRMZM2G037485_T01	939	70	15	29.1462	5.99763	-2.28084	Down	2.21384e-10	4.58962e-08	-	-	-	-
GRMZM2G153920_T01	1578	46	10	11.3973	2.37929	-2.26009	Down	3.4754e-07	4.28818e-05	K08150|1|1e-59|229|vvi:100268023|MFS transporter, SP family, solute carrier family 2 (myo-inositol transporter), member 13	GO:0031224//intrinsic to membrane	GO:0015146//pentose transmembrane transporter activity;GO:0005402//cation:sugar symporter activity;GO:0015149//hexose transmembrane transporter activity;GO:0015166//polyol transmembrane transporter activity	GO:0006952//defense response;GO:0015791//polyol transport;GO:0008645//hexose transport;GO:0015750;GO:0006865//amino acid transport
GRMZM2G127418_T01	1101	486	106	172.583	36.147	-2.25534	Down	1.07089e-62	1.50815e-59	K16040|1|2e-68|257|vvi:100233030|trans-resveratrol di-O-methyltransferase [EC:2.1.1.240];K13230|2|2e-59|227|zma:100147731|2,4,7-trihydroxy-1,4-benzoxazin-3-one-glucoside 7-O-methyltransferase [EC:2.1.1.241];K13066|3|8e-25|112|pop:POPTR_824484|caffeic acid 3-O-methyltransferase [EC:2.1.1.68];K05279|4|2e-24|111|aly:ARALYDRAFT_495497|flavonol 3-O-methyltransferase [EC:2.1.1.76]	-	GO:0005515//protein binding;GO:0008168//methyltransferase activity	GO:0008152//metabolic process
GRMZM2G007944_T01	249	594	131	932.688	197.527	-2.23935	Down	1.36169e-75	2.22452e-72	-	-	-	-
GRMZM2G127328_T01	1419	95	21	26.1752	5.55636	-2.23599	Down	2.53454e-13	7.04171e-11	K15015|1|1e-12|73.2|smo:SELMODRAFT_152799|solute carrier family 32 (vesicular inhibitory amino acid transporter);K14209|5|2e-11|68.6|ppp:PHYPADRAFT_144039|solute carrier family 36 (proton-coupled amino acid transporter)	GO:0031224//intrinsic to membrane	-	GO:0006865//amino acid transport;GO:0009628//response to abiotic stimulus
GRMZM2G334181_T01	909	551	122	236.994	50.3906	-2.23362	Down	4.9893e-70	7.54696e-67	-	GO:0043231//intracellular membrane-bounded organelle	-	-
GRMZM2G110192_T01	1917	71	16	14.4806	3.13366	-2.2082	Down	3.7239e-10	7.5291e-08	K09840|1|0.0|896|bdi:100845393|9-cis-epoxycarotenoid dioxygenase [EC:1.13.11.51]	GO:0009570//chloroplast stroma	GO:0016701//oxidoreductase activity, acting on single donors with incorporation of molecular oxygen	-
GRMZM2G034611_T01	1407	61	14	16.9506	3.73583	-2.18183	Down	8.55998e-09	1.39839e-06	K04733|1|7e-48|189|smo:SELMODRAFT_159261|interleukin-1 receptor-associated kinase 4 [EC:2.7.11.1]	GO:0043231//intracellular membrane-bounded organelle	GO:0001871;GO:0004672//protein kinase activity;GO:0032550	GO:0006796//phosphate-containing compound metabolic process;GO:0006464//cellular protein modification process
GRMZM2G149422_T01	978	113	26	45.174	9.98132	-2.17819	Down	3.91732e-15	1.19393e-12	-	-	-	-
GRMZM2G312877_T01	666	82	19	48.1381	10.7111	-2.16808	Down	2.69074e-11	6.03805e-09	K08234|1|1e-06|51.6|cre:CHLREDRAFT_143257|glyoxylase I family protein	-	GO:0003824//catalytic activity	-
GRMZM2G001205_T01	627	64	15	39.9082	8.98209	-2.15156	Down	4.98744e-09	8.48717e-07	-	GO:0044464//cell part	GO:0046914//transition metal ion binding	-
GRMZM2G339122_T01	762	859	203	440.745	100.022	-2.13963	Down	1.41249e-102	3.03618e-99	-	GO:0043231//intracellular membrane-bounded organelle;GO:0030312//external encapsulating structure	-	GO:0048646//anatomical structure formation involved in morphogenesis;GO:0071555//cell wall organization
GRMZM2G101116_T01	1128	79	19	27.3821	6.32409	-2.1143	Down	1.23697e-10	2.6312e-08	K06911|1|6e-82|302|bdi:100833215|	GO:0043231//intracellular membrane-bounded organelle	-	-
GRMZM2G157168_T01	1449	91	22	24.554	5.70043	-2.10681	Down	5.33872e-12	1.32145e-09	K15015|1|2e-14|78.6|cre:CHLREDRAFT_196429|solute carrier family 32 (vesicular inhibitory amino acid transporter);K14209|2|6e-13|73.9|rcu:RCOM_0423020|solute carrier family 36 (proton-coupled amino acid transporter)	GO:0031224//intrinsic to membrane	-	-
GRMZM2G044194_T01	297	40	10	52.6566	12.6415	-2.05845	Down	7.69548e-06	0.000693799	-	-	-	-
GRMZM2G060210_T01	1293	83	21	25.0974	6.09782	-2.04117	Down	1.12149e-10	2.39806e-08	K15400|1|2e-33|142|zma:100284056|omega-hydroxypalmitate O-feruloyl transferase [EC:2.3.1.188]	-	GO:0016746//transferase activity, transferring acyl groups	-
GRMZM2G135387_T01	1626	42	11	10.099	2.53995	-1.99134	Down	7.16052e-06	0.000652774	K00517|1|7e-84|309|ath:AT3G26310|[EC:1.14.-.-];K13029|5|1e-77|288|sbi:SORBI_01g001180|4-hydroxyphenylacetaldehyde oxime monooxygenase [EC:1.14.13.68]	-	GO:0046914//transition metal ion binding;GO:0016491//oxidoreductase activity;GO:0046906//tetrapyrrole binding	-
GRMZM2G168898_T01	576	369	99	250.469	64.5307	-1.95657	Down	2.82884e-40	2.56739e-37	-	GO:0016020//membrane;GO:0030312//external encapsulating structure	GO:0046914//transition metal ion binding;GO:0046906//tetrapyrrole binding	GO:0015669//gas transport
GRMZM2G022679_T01	996	52	14	20.4124	5.27743	-1.95154	Down	7.8346e-07	9.11604e-05	K04125|1|2e-162|569|sbi:SORBI_03g035000|gibberellin 2-oxidase [EC:1.14.11.13]	-	GO:0045543;GO:0046914//transition metal ion binding	GO:0009685//gibberellin metabolic process;GO:0009639//response to red or far red light
GRMZM2G423202_T01	2781	104	28	14.6212	3.78016	-1.95154	Down	2.25914e-12	5.91446e-10	-	-	-	-
GRMZM2G028110_T01	669	59	16	34.4806	8.9794	-1.94109	Down	1.53459e-07	2.01525e-05	K08234|1|7e-08|55.5|cre:CHLREDRAFT_143257|glyoxylase I family protein	-	GO:0003824//catalytic activity	-
GRMZM2G169654_T01	1170	124	34	41.4367	10.9106	-1.92519	Down	2.9871e-14	8.65221e-12	K09287|1|1e-137|487|zma:100284738|RAV-like factor	GO:0043231//intracellular membrane-bounded organelle	GO:0003676//nucleic acid binding;GO:0001071//nucleic acid binding transcription factor activity	GO:0006351//transcription, DNA-dependent
GRMZM2G119468_T01	2052	54	15	10.2888	2.74453	-1.90645	Down	7.14774e-07	8.36449e-05	-	-	-	-
GRMZM2G047835_T01	2388	757	211	123.94	33.1743	-1.9015	Down	7.33694e-78	1.24853e-74	-	GO:0031224//intrinsic to membrane	GO:0015078//hydrogen ion transmembrane transporter activity	GO:0006811//ion transport
GRMZM2G079219_T01	1857	82	23	17.2644	4.65018	-1.89244	Down	1.08361e-09	2.0208e-07	K04733|1|9e-44|176|smo:SELMODRAFT_230241|interleukin-1 receptor-associated kinase 4 [EC:2.7.11.1];K13430|4|1e-41|169|zma:100283091|serine/threonine-protein kinase PBS1 [EC:2.7.11.1]	GO:0043231//intracellular membrane-bounded organelle	GO:0004672//protein kinase activity;GO:0032550	GO:0006464//cellular protein modification process
GRMZM2G126261_T04	1086	167	47	60.1224	16.2488	-1.88757	Down	3.0243e-18	1.12287e-15	K00430|1|5e-97|336|zma:100125639|peroxidase [EC:1.11.1.7]	GO:0043231//intracellular membrane-bounded organelle	GO:0046906//tetrapyrrole binding;GO:0016209//antioxidant activity;GO:0043169//cation binding;GO:0003824//catalytic activity	GO:0042743//hydrogen peroxide metabolic process;GO:0006950//response to stress
GRMZM2G431288_T01	1554	265	76	66.6721	18.3618	-1.86037	Down	1.49799e-27	8.99697e-25	K05280|1|7e-116|416|vvi:100232999|flavonoid 3'-monooxygenase [EC:1.14.13.21];K09755|3|8e-115|412|rcu:RCOM_0193830|ferulate-5-hydroxylase [EC:1.14.-.-]	GO:0043231//intracellular membrane-bounded organelle	GO:0046906//tetrapyrrole binding;GO:0046914//transition metal ion binding;GO:0016491//oxidoreductase activity	-
GRMZM2G006352_T01	981	76	22	30.2896	8.41991	-1.84695	Down	7.90012e-09	1.301e-06	K09422|1|5e-100|362|sbi:SORBI_03g031430|myb proto-oncogene protein, plant	-	GO:0003676//nucleic acid binding	-
GRMZM5G851862_T01	1509	69	20	17.8776	4.97616	-1.84505	Down	3.9929e-08	5.80335e-06	K00517|1|1e-150|531|osa:4348172|[EC:1.14.-.-];K05280|2|1e-78|292|mtr:MTR_3g025230|flavonoid 3'-monooxygenase [EC:1.14.13.21];K16084|3|3e-78|290|osa:4329723|cytochrome P450, family 76, subfamily M, polypeptide 7 (ent-cassa-12,15-diene 11-hydroxylase) [EC:1.14.13.145]	-	GO:0046914//transition metal ion binding;GO:0016491//oxidoreductase activity;GO:0046906//tetrapyrrole binding	-
GRMZM2G165914_T01	2697	54	16	7.82821	2.22737	-1.81334	Down	1.65433e-06	0.000181138	-	-	-	-
GRMZM2G076818_T01	366	175	53	186.942	54.3686	-1.78174	Down	1.02063e-17	3.59342e-15	-	-	-	-
GRMZM2G090226_T01	987	88	27	34.859	10.2707	-1.763	Down	1.76221e-09	3.19869e-07	-	-	-	-
GRMZM2G059299_T01	1404	88	27	24.5056	7.22022	-1.763	Down	1.76221e-09	3.18453e-07	-	-	GO:0016772//transferase activity, transferring phosphorus-containing groups	GO:0006796//phosphate-containing compound metabolic process
GRMZM5G893912_T01	1590	78	24	19.1799	5.66719	-1.75889	Down	1.57514e-08	2.45536e-06	K08900|1|1e-137|488|mtr:MTR_6g009540|mitochondrial chaperone BCS1	GO:0043231//intracellular membrane-bounded organelle	GO:0016462//pyrophosphatase activity;GO:0032550	GO:0009725//response to hormone stimulus
GRMZM2G156632_T01	309	198	61	250.528	74.1182	-1.75707	Down	1.68574e-19	6.88471e-17	-	-	GO:0016787//hydrolase activity;GO:0004866//endopeptidase inhibitor activity	GO:0019538//protein metabolic process;GO:0051346//negative regulation of hydrolase activity
GRMZM2G435380_T01	1260	120	38	37.2357	11.3231	-1.71741	Down	4.86716e-12	1.23466e-09	K01184|1|5e-101|366|ath:AT5G14650|polygalacturonase [EC:3.2.1.15]	-	GO:0016787//hydrolase activity	-
GRMZM2G168953_T01	2925	88	28	11.7627	3.59406	-1.71053	Down	3.81138e-09	6.54036e-07	K15095|1|2e-81|302|vvi:100248214|(+)-neomenthol dehydrogenase [EC:1.1.1.208]	GO:0043231//intracellular membrane-bounded organelle;GO:0016020//membrane	GO:0032550;GO:0004674//protein serine/threonine kinase activity	GO:0007167//enzyme linked receptor protein signaling pathway;GO:0006464//cellular protein modification process;GO:0014070//response to organic cyclic compound
GRMZM2G056772_T01	309	119	38	150.57	46.172	-1.70534	Down	7.58668e-12	1.85537e-09	-	-	-	-
GRMZM2G005721_T01	192	10977	3511	22352.8	6865.68	-1.70298	Down	0	0	-	-	-	-
GRMZM2G396248_T01	1650	70	23	16.5868	5.23356	-1.66417	Down	2.64504e-07	3.31368e-05	K13407|1|9e-88|322|vvi:100259592|cytochrome P450, family 94, subfamily A, polypeptide 1 (fatty acid omega-hydroxylase) [EC:1.14.-.-];K00517|4|1e-79|295|ath:AT3G56630|[EC:1.14.-.-]	GO:0043231//intracellular membrane-bounded organelle	GO:0046872//metal ion binding;GO:0004497//monooxygenase activity;GO:0016705//oxidoreductase activity, acting on paired donors, with incorporation or reduction of molecular oxygen	GO:0006091//generation of precursor metabolites and energy
GRMZM2G447795_T01	972	368	121	148.024	46.7383	-1.66315	Down	1.99813e-32	1.45724e-29	K01183|1|7e-51|199|osa:4325067|chitinase [EC:3.2.1.14]	GO:0043231//intracellular membrane-bounded organelle	GO:0016798//hydrolase activity, acting on glycosyl bonds;GO:0030234//enzyme regulator activity	GO:0046903//secretion;GO:0000272//polysaccharide catabolic process;GO:0044092//negative regulation of molecular function
GRMZM2G103342_T01	1089	719	238	258.137	82.0546	-1.65348	Down	2.9603e-61	4.03005e-58	K00430|1|1e-143|507|zma:100192761|peroxidase [EC:1.11.1.7]	GO:0005618//cell wall;GO:0043231//intracellular membrane-bounded organelle	GO:0016209//antioxidant activity;GO:0005488//binding;GO:0003824//catalytic activity	-
GRMZM2G044481_T01	2547	57	19	8.74974	2.80078	-1.64341	Down	4.29204e-06	0.00041736	K04120|1|0.0|1518|zma:542165|ent-copalyl diphosphate synthase [EC:5.5.1.13]	GO:0009536//plastid	GO:0046872//metal ion binding;GO:0016838//carbon-oxygen lyase activity, acting on phosphates;GO:0016872//intramolecular lyase activity	GO:0046246//terpene biosynthetic process;GO:0009685//gibberellin metabolic process
GRMZM2G031131_T01	249	212	71	332.879	107.056	-1.63663	Down	6.22584e-19	2.4449e-16	-	-	-	-
GRMZM2G118345_T01	2148	197	66	35.8576	11.5362	-1.63611	Down	1.08592e-17	3.7906e-15	K10775|1|0.0|1357|zma:100281042|phenylalanine ammonia-lyase [EC:4.3.1.24]	GO:0044424//intracellular part	GO:0016841//ammonia-lyase activity	GO:0009699//phenylpropanoid biosynthetic process;GO:0006558//L-phenylalanine metabolic process
GRMZM2G174708_T01	855	179	62	81.8533	27.2257	-1.58807	Down	1.37236e-15	4.34484e-13	K00924|1|5e-18|89.7|osa:4341290|[EC:2.7.1.-]	GO:0043231//intracellular membrane-bounded organelle	-	-
GRMZM2G047656_T01	999	251	88	98.233	33.0728	-1.57056	Down	6.0434e-21	2.77324e-18	K00430|1|4e-98|356|osa:4342251|peroxidase [EC:1.11.1.7]	GO:0043231//intracellular membrane-bounded organelle	GO:0046906//tetrapyrrole binding;GO:0016209//antioxidant activity;GO:0043169//cation binding;GO:0003824//catalytic activity	GO:0006950//response to stress
GRMZM2G358153_T01	861	457	161	207.521	70.2063	-1.56359	Down	1.30803e-36	1.11294e-33	-	-	GO:0016798//hydrolase activity, acting on glycosyl bonds	GO:0044238//primary metabolic process
GRMZM2G031730_T01	204	3830	1350	7340.37	2484.6	-1.56284	Down	2.59028e-293	1.51128e-289	-	-	-	-
GRMZM2G410991_T01	1071	271	96	98.9303	33.6539	-1.55564	Down	3.34494e-22	1.64591e-19	K13473|1|5e-110|395|sbi:SORBI_09g001743|chitin elicitor-binding protein	GO:0043231//intracellular membrane-bounded organelle;GO:0031224//intrinsic to membrane	GO:0005515//protein binding	GO:0044036//cell wall macromolecule metabolic process
GRMZM2G162879_T01	333	4348	1555	5104.99	1753.23	-1.54189	Down	0	0	-	-	GO:0004518//nuclease activity	-
GRMZM2G019974_T01	1617	134	48	32.3999	11.1451	-1.53958	Down	1.46883e-11	3.4877e-09	K08202|1|1e-32|139|cre:CHLREDRAFT_103526|MFS transporter, OCT family, solute carrier family 22 (organic cation transporter), member 4/5;K08145|4|3e-12|72.0|ppp:PHYPADRAFT_187073|MFS transporter, SP family, solute carrier family 2 (facilitated glucose transporter), member 8;K08150|5|1e-11|70.1|pop:POPTR_761829|MFS transporter, SP family, solute carrier family 2 (myo-inositol transporter), member 13	GO:0031224//intrinsic to membrane	GO:0005215//transporter activity	-
GRMZM2G052100_T01	315	529	191	656.59	227.655	-1.52815	Down	8.90488e-41	8.45777e-38	-	-	-	-
GRMZM2G162505_T01	930	595	215	250.14	86.7979	-1.527	Down	1.32213e-45	1.45939e-42	-	GO:0043231//intracellular membrane-bounded organelle	GO:0004553//hydrolase activity, hydrolyzing O-glycosyl compounds	GO:0044238//primary metabolic process
GRMZM2G077669_T01	1374	474	173	134.878	47.273	-1.51257	Down	3.48836e-36	2.90751e-33	-	GO:0031090//organelle membrane;GO:0043231//intracellular membrane-bounded organelle	-	GO:0016129;GO:0006637//acyl-CoA metabolic process
GRMZM2G006490_T01	261	12048	4419	18047.8	6356.78	-1.50545	Down	0	0	-	-	-	-
GRMZM2G510249_T01	297	15679	5775	20640.1	7300.44	-1.49939	Down	0	0	-	-	GO:0004518//nuclease activity	-
GRMZM2G082520_T01	813	206	77	99.0663	35.5594	-1.47817	Down	4.27152e-16	1.38455e-13	-	GO:0030312//external encapsulating structure;GO:0043231//intracellular membrane-bounded organelle	-	GO:0000003//reproduction
GRMZM2G162829_T01	3213	123	46	14.9673	5.37528	-1.4774	Down	3.56978e-10	7.2534e-08	K13428|1|5e-175|613|ath:AT5G20480|LRR receptor-like serine/threonine-protein kinase EFR [EC:2.7.11.1];K13420|3|8e-128|456|sbi:SORBI_06g028760|LRR receptor-like serine/threonine-protein kinase FLS2 [EC:2.7.11.1]	GO:0043231//intracellular membrane-bounded organelle	GO:0004672//protein kinase activity;GO:0032550	GO:0006464//cellular protein modification process
GRMZM2G048073_T01	1140	365	137	125.181	45.12	-1.47217	Down	3.46796e-27	2.05268e-24	K01206|1|7e-08|56.6|ath:AT1G67830|alpha-L-fucosidase [EC:3.2.1.51]	-	GO:0016787//hydrolase activity	GO:0044238//primary metabolic process
GRMZM2G131281_T01	684	151	57	86.3118	31.2876	-1.46397	Down	4.98284e-12	1.24849e-09	K09286|1|7e-17|85.5|ath:AT1G43160|EREBP-like factor	-	-	-
GRMZM2G122231_T01	2556	418	159	63.9388	23.3555	-1.45293	Down	2.4892e-30	1.72307e-27	K16055|1|0.0|1491|sbi:SORBI_04g035560|trehalose 6-phosphate synthase/phosphatase [EC:2.4.1.15 3.1.3.12]	GO:0043231//intracellular membrane-bounded organelle	GO:0016757//transferase activity, transferring glycosyl groups;GO:0016787//hydrolase activity	GO:0005991//trehalose metabolic process
GRMZM2G122072_T01	1467	92	35	24.5192	8.9576	-1.45273	Down	8.7805e-08	1.19935e-05	K13263|1|3e-75|280|gmx:100101902|isoflavone 7-O-glucosyltransferase [EC:2.4.1.170];K08237|2|2e-74|278|vvi:100246482|hydroquinone glucosyltransferase [EC:2.4.1.218]	-	GO:0016757//transferase activity, transferring glycosyl groups	-
GRMZM5G892675_T01	4335	73	28	6.5839	2.42506	-1.44092	Down	2.2297e-06	0.000237763	K12843|1|3e-52|206|vvi:100248403|U4/U6 small nuclear ribonucleoprotein PRP3;K05681|3|6e-52|205|cme:CMS467C|ATP-binding cassette, subfamily G (WHITE), member 2	GO:0031224//intrinsic to membrane	GO:0017111//nucleoside-triphosphatase activity;GO:0032550	GO:0009154//purine ribonucleotide catabolic process;GO:0000302//response to reactive oxygen species;GO:0046864;GO:0015718//monocarboxylic acid transport;GO:0030001//metal ion transport
GRMZM2G012183_T01	897	255	98	111.147	41.0192	-1.4381	Down	7.6508e-19	2.97587e-16	-	-	-	-
GRMZM2G073044_T01	942	219	85	90.8955	33.8783	-1.42385	Down	3.58418e-16	1.17105e-13	-	-	-	-
GRMZM2G007795_T01	1458	131	51	35.1288	13.1331	-1.41945	Down	3.3365e-10	6.88212e-08	K08237|1|1e-103|375|vvi:100246482|hydroquinone glucosyltransferase [EC:2.4.1.218]	-	GO:0035251//UDP-glucosyltransferase activity	GO:0006970//response to osmotic stress;GO:0006805//xenobiotic metabolic process
GRMZM2G174048_T01	465	113	44	95.0112	35.5266	-1.4192	Down	5.50644e-09	9.21674e-07	-	GO:0043231//intracellular membrane-bounded organelle	GO:0046914//transition metal ion binding	-
GRMZM2G092101_T01	1308	151	59	45.1355	16.9355	-1.41421	Down	1.71147e-11	3.99419e-09	K10457|1|6e-07|53.9|smo:SELMODRAFT_3894|kelch-like protein 20	-	-	-
GRMZM2G453805_T01	888	2658	1043	1170.28	440.986	-1.40805	Down	4.61692e-175	2.09511e-171	K01183|1|8e-102|368|gmx:100796155|chitinase [EC:3.2.1.14]	GO:0043231//intracellular membrane-bounded organelle	GO:0004553//hydrolase activity, hydrolyzing O-glycosyl compounds	GO:0009414//response to water deprivation;GO:0006970//response to osmotic stress;GO:0044238//primary metabolic process;GO:0009416//response to light stimulus
GRMZM2G135013_T01	2637	286	113	42.4038	16.0887	-1.39814	Down	3.8562e-20	1.69345e-17	K04733|1|1e-56|219|smo:SELMODRAFT_159261|interleukin-1 receptor-associated kinase 4 [EC:2.7.11.1];K13416|2|5e-53|207|aly:ARALYDRAFT_491347|brassinosteroid insensitive 1-associated receptor kinase 1 [EC:2.7.10.1 2.7.11.1];K13417|5|1e-52|206|aly:ARALYDRAFT_899604|somatic embryogenesis receptor kinase 4 [EC:2.7.10.1 2.7.11.1]	GO:0043231//intracellular membrane-bounded organelle	GO:0016772//transferase activity, transferring phosphorus-containing groups	-
GRMZM2G169834_T01	303	5490	2188	7084.01	2711.18	-1.38565	Down	0	0	-	-	-	-
GRMZM5G805732_T01	1809	260	104	56.1933	21.5848	-1.38038	Down	4.02426e-18	1.48067e-15	K03294|1|0.0|769|sbi:SORBI_08g021380|basic amino acid/polyamine antiporter, APA family	GO:0031224//intrinsic to membrane;GO:0044424//intracellular part	GO:0015171//amino acid transmembrane transporter activity;GO:0008324//cation transmembrane transporter activity;GO:0005310//dicarboxylic acid transmembrane transporter activity	GO:0009626//plant-type hypersensitive response;GO:0015672//monovalent inorganic cation transport;GO:0015748;GO:0016044//cellular membrane organization;GO:0015813//L-glutamate transport;GO:0006605//protein targeting;GO:0014070//response to organic cyclic compound;GO:0043092;GO:0009404//toxin metabolic process;GO:0016482//cytoplasmic transport
GRMZM2G374971_T01	684	76	31	43.4417	17.0161	-1.35218	Down	4.19494e-06	0.000408892	-	-	-	GO:0001906//cell killing;GO:0050832//defense response to fungus;GO:0006970//response to osmotic stress
GRMZM2G163067_T01	387	78	32	78.8012	31.0451	-1.34385	Down	3.48036e-06	0.000354467	-	GO:0043231//intracellular membrane-bounded organelle	-	-
GRMZM5G855710_T01	576	80	33	54.3021	21.5102	-1.33599	Down	2.88594e-06	0.000298392	-	-	-	GO:0006950//response to stress
GRMZM2G426917_T01	2007	92	38	17.9221	7.1087	-1.33409	Down	5.2999e-07	6.31059e-05	K04733|1|1e-45|182|smo:SELMODRAFT_159261|interleukin-1 receptor-associated kinase 4 [EC:2.7.11.1]	GO:0043231//intracellular membrane-bounded organelle	GO:0004672//protein kinase activity;GO:0032550	GO:0006464//cellular protein modification process
GRMZM2G112538_T01	483	81	34	65.5673	26.4293	-1.31084	Down	3.48834e-06	0.000354396	K14496|1|4e-06|48.9|gmx:100794619|abscisic acid receptor PYR/PYL family	-	-	GO:0006950//response to stress
GRMZM2G051806_T01	1380	83	35	23.5152	9.52232	-1.30421	Down	2.8852e-06	0.000299072	K00844|1|0.0|748|zma:100283735|hexokinase [EC:2.7.1.1]	GO:0043231//intracellular membrane-bounded organelle;GO:0016020//membrane	GO:0032550;GO:0004396//hexokinase activity;GO:0046914//transition metal ion binding	GO:0006007//glucose catabolic process;GO:0008219//cell death;GO:0009757//hexose mediated signaling;GO:0006796//phosphate-containing compound metabolic process
GRMZM2G174128_T01	3213	87	37	10.5866	4.32359	-1.29194	Down	1.97183e-06	0.000213047	K13420|1|3e-67|255|sbi:SORBI_06g028760|LRR receptor-like serine/threonine-protein kinase FLS2 [EC:2.7.11.1]	-	-	-
GRMZM2G312521_T01	2961	458	196	60.4751	24.8526	-1.28295	Down	1.24987e-27	7.61878e-25	K16055|1|0.0|1478|sbi:SORBI_04g035560|trehalose 6-phosphate synthase/phosphatase [EC:2.4.1.15 3.1.3.12]	GO:0043231//intracellular membrane-bounded organelle	GO:0016757//transferase activity, transferring glycosyl groups;GO:0016787//hydrolase activity	GO:0005991//trehalose metabolic process
GRMZM2G486097_T01	87	79	34	355.024	146.728	-1.27477	Down	7.34558e-06	0.000666669	-	-	-	-
GRMZM2G395267_T01	2412	362	156	58.6787	24.2829	-1.2729	Down	6.41944e-22	3.08443e-19	K03549|1|0.0|886|sbi:SORBI_06g014930|KUP system potassium uptake protein	-	GO:0022820//potassium ion symporter activity	GO:0034220//ion transmembrane transport
GRMZM2G119755_T01	543	141	61	101.524	42.1778	-1.26727	Down	2.30336e-09	4.0374e-07	-	-	-	-
GRMZM2G031065_T01	1068	85	37	31.117	13.0072	-1.25839	Down	4.1165e-06	0.000405113	K13258|1|5e-38|156|gmx:547489|2-hydroxyisoflavanone dehydratase [EC:4.2.1.105];K14493|2|7e-24|109|ath:AT5G27320|gibberellin receptor GID1 [EC:3.-.-.-]	GO:0043231//intracellular membrane-bounded organelle	-	-
GRMZM2G181605_T01	957	119	52	48.6166	20.4007	-1.25283	Down	5.41082e-08	7.7811e-06	-	-	GO:0003676//nucleic acid binding	GO:0006351//transcription, DNA-dependent
AC209377.3_FGT003	492	84	37	66.7519	28.2352	-1.24132	Down	5.91902e-06	0.000551915	-	GO:0043231//intracellular membrane-bounded organelle	-	-
GRMZM2G053206_T01	1155	2286	1009	773.827	327.992	-1.23835	Down	5.05664e-124	1.5886e-120	-	-	-	GO:0043170;GO:0044238//primary metabolic process
GRMZM2G179147_T02	1413	174	77	48.1456	20.4598	-1.23461	Down	7.71426e-11	1.67584e-08	K09843|1|0.0|863|zma:100383693|(+)-abscisic acid 8'-hydroxylase [EC:1.14.13.93]	GO:0031224//intrinsic to membrane	GO:0046906//tetrapyrrole binding;GO:0046914//transition metal ion binding;GO:0016709//oxidoreductase activity, acting on paired donors, with incorporation or reduction of molecular oxygen, NAD(P)H as one donor, and incorporation of one atom of oxygen	GO:0010162//seed dormancy process;GO:0006952//defense response;GO:0009687//abscisic acid metabolic process;GO:0009725//response to hormone stimulus;GO:0046903//secretion;GO:0006091//generation of precursor metabolites and energy;GO:0009415//response to water stimulus;GO:0009639//response to red or far red light
GRMZM2G409722_T01	798	88	39	43.1151	18.3491	-1.23248	Down	4.01048e-06	0.000396591	-	-	-	-
GRMZM2G055898_T01	651	127	58	76.2732	33.4503	-1.18916	Down	6.98362e-08	9.70129e-06	-	GO:0044424//intracellular part	-	GO:0006605//protein targeting
GRMZM2G449817_T01	3132	212	97	26.4645	11.628	-1.18646	Down	3.36554e-12	8.64478e-10	K00924|1|0.0|1387|osa:4341290|[EC:2.7.1.-];K08286|4|9e-172|602|ath:AT4G28490|protein-serine/threonine kinase [EC:2.7.11.-]	GO:0043231//intracellular membrane-bounded organelle;GO:0016020//membrane	GO:0004672//protein kinase activity;GO:0032550	GO:0006796//phosphate-containing compound metabolic process;GO:0006464//cellular protein modification process
GRMZM2G112488_T01	483	861	394	696.956	306.269	-1.18627	Down	8.1409e-45	8.74954e-42	-	-	-	GO:0006950//response to stress
GRMZM2G451716_T01	2301	319	146	54.203	23.8226	-1.18604	Down	1.31796e-17	4.56158e-15	K13126|1|5e-09|61.6|vvi:100255846|polyadenylate-binding protein	-	GO:0003676//nucleic acid binding;GO:0036094//small molecule binding	-
GRMZM2G326707_T01	1620	398	184	96.0544	42.6439	-1.17151	Down	3.37946e-21	1.58644e-18	K08176|1|0.0|957|zma:542180|MFS transporter, PHS family, inorganic phosphate transporter	GO:0043231//intracellular membrane-bounded organelle;GO:0031224//intrinsic to membrane	GO:0015291//secondary active transmembrane transporter activity	GO:0015698//inorganic anion transport;GO:0009725//response to hormone stimulus;GO:0009267//cellular response to starvation
GRMZM2G342246_T01	969	3115	1442	1256.85	558.721	-1.16961	Down	7.03354e-154	2.87257e-150	-	GO:0030312//external encapsulating structure;GO:0043231//intracellular membrane-bounded organelle	-	GO:0000003//reproduction
GRMZM2G151230_T01	546	495	231	354.456	158.845	-1.15799	Down	1.56749e-25	8.65106e-23	-	-	-	GO:0008283//cell proliferation
GRMZM2G076943_T01	2112	139	65	25.7318	11.5551	-1.15502	Down	3.53894e-08	5.21783e-06	K04733|1|6e-63|240|smo:SELMODRAFT_159261|interleukin-1 receptor-associated kinase 4 [EC:2.7.11.1];K13430|4|1e-59|229|rcu:RCOM_1078760|serine/threonine-protein kinase PBS1 [EC:2.7.11.1]	GO:0043231//intracellular membrane-bounded organelle	GO:0036094//small molecule binding;GO:0004672//protein kinase activity;GO:0097159//organic cyclic compound binding	GO:0044237//cellular metabolic process
GRMZM2G468756_T01	2010	166	78	32.2895	14.5698	-1.14809	Down	2.0022e-09	3.57082e-07	K04733|1|4e-61|234|smo:SELMODRAFT_159261|interleukin-1 receptor-associated kinase 4 [EC:2.7.11.1];K13418|3|1e-58|226|aly:ARALYDRAFT_895025|somatic embryogenesis receptor kinase 1 [EC:2.7.10.1 2.7.11.1];K13416|5|2e-58|225|aly:ARALYDRAFT_491347|brassinosteroid insensitive 1-associated receptor kinase 1 [EC:2.7.10.1 2.7.11.1]	GO:0043231//intracellular membrane-bounded organelle;GO:0016020//membrane	GO:0032550;GO:0004674//protein serine/threonine kinase activity	GO:0007167//enzyme linked receptor protein signaling pathway;GO:0006464//cellular protein modification process;GO:0014070//response to organic cyclic compound;GO:0006796//phosphate-containing compound metabolic process
GRMZM2G125482_T01	1560	184	87	46.115	20.9386	-1.13907	Down	3.47558e-10	7.09731e-08	K05280|1|6e-117|419|vvi:100263810|flavonoid 3'-monooxygenase [EC:1.14.13.21];K09755|5|5e-114|409|rcu:RCOM_0193830|ferulate-5-hydroxylase [EC:1.14.-.-]	GO:0043231//intracellular membrane-bounded organelle	GO:0046906//tetrapyrrole binding;GO:0046914//transition metal ion binding;GO:0016491//oxidoreductase activity	-
GRMZM2G027958_T01	1476	95	45	25.1644	11.4467	-1.13645	Down	7.0252e-06	0.000641871	K13415|1|1e-41|169|pop:POPTR_562744|protein brassinosteroid insensitive 1 [EC:2.7.10.1 2.7.11.1];K08286|3|5e-41|167|ath:AT4G28490|protein-serine/threonine kinase [EC:2.7.11.-]	GO:0043231//intracellular membrane-bounded organelle	GO:0032550;GO:0004672//protein kinase activity	GO:0006464//cellular protein modification process;GO:0006796//phosphate-containing compound metabolic process
GRMZM2G181227_T01	1161	128	61	43.1049	19.7266	-1.12771	Down	2.1255e-07	2.7298e-05	K05605|1|0.0|730|zma:100283469|3-hydroxyisobutyryl-CoA hydrolase [EC:3.1.2.4]	-	GO:0016289//CoA hydrolase activity	GO:0009725//response to hormone stimulus;GO:0006950//response to stress;GO:0006573//valine metabolic process
GRMZM2G151249_T01	687	102	49	58.0487	26.7789	-1.11617	Down	4.43908e-06	0.000427586	-	GO:0043231//intracellular membrane-bounded organelle;GO:0005576//extracellular region	GO:0046914//transition metal ion binding	GO:0015698//inorganic anion transport;GO:0010035//response to inorganic substance;GO:0000041//transition metal ion transport;GO:0009267//cellular response to starvation
GRMZM2G094860_T01	1521	104	50	26.7334	12.3423	-1.11504	Down	3.63926e-06	0.00036699	-	-	-	-
GRMZM2G305362_T01	1602	235	113	57.3528	26.4831	-1.11479	Down	3.09252e-12	7.99377e-10	-	-	GO:0001071//nucleic acid binding transcription factor activity	GO:0009933//meristem structural organization;GO:0009943//adaxial/abaxial axis specification;GO:0009627//systemic acquired resistance;GO:0009799//specification of symmetry;GO:0010073//meristem maintenance;GO:0042743//hydrogen peroxide metabolic process;GO:0006351//transcription, DNA-dependent
GRMZM2G327692_T01	480	162	78	131.954	61.0108	-1.1129	Down	7.55944e-09	1.24994e-06	-	-	-	-
GRMZM2G100158_T01	1599	196	96	47.9244	22.5412	-1.0882	Down	4.2832e-10	8.53318e-08	K09755|1|0.0|842|zma:100273589|ferulate-5-hydroxylase [EC:1.14.-.-]	-	GO:0046872//metal ion binding;GO:0004497//monooxygenase activity	-
GRMZM2G431039_T01	1944	751	369	151.04	71.2662	-1.08364	Down	3.27416e-34	2.4763e-31	K14489|1|3e-13|75.5|vvi:100263145|arabidopsis histidine kinase 2/3/4 (cytokinin receptor) [EC:2.7.13.3]	GO:0043231//intracellular membrane-bounded organelle	GO:0003824//catalytic activity	-
GRMZM2G028677_T01	1596	636	313	155.802	73.6317	-1.08132	Down	3.95762e-29	2.56561e-26	K00487|1|0.0|871|zma:100284998|trans-cinnamate 4-monooxygenase [EC:1.14.13.11]	GO:0043231//intracellular membrane-bounded organelle	GO:0046906//tetrapyrrole binding;GO:0046914//transition metal ion binding;GO:0016709//oxidoreductase activity, acting on paired donors, with incorporation or reduction of molecular oxygen, NAD(P)H as one donor, and incorporation of one atom of oxygen	-
GRMZM2G702991_T01	837	160	79	74.7384	35.4369	-1.0766	Down	2.27474e-08	3.42814e-06	-	-	-	-
GRMZM2G336456_T01	3528	105	52	11.6362	5.53386	-1.07226	Down	6.54128e-06	0.000604417	-	GO:0005622//intracellular	-	-
GRMZM2G112524_T02	483	272	135	220.177	104.94	-1.0691	Down	4.06924e-13	1.11538e-10	K14496|1|4e-06|48.9|gmx:100794619|abscisic acid receptor PYR/PYL family	-	-	GO:0006950//response to stress
GRMZM2G159908_T02	1353	134	67	38.7219	18.5922	-1.05845	Down	4.58708e-07	5.55908e-05	K13430|1|1e-33|142|zma:100283091|serine/threonine-protein kinase PBS1 [EC:2.7.11.1]	-	GO:0016772//transferase activity, transferring phosphorus-containing groups	-
GRMZM2G132212_T01	3255	335	168	40.2386	19.3781	-1.05415	Down	1.72919e-15	5.39097e-13	K00924|1|0.0|775|osa:4341290|[EC:2.7.1.-]	GO:0043231//intracellular membrane-bounded organelle;GO:0016020//membrane	GO:0032550;GO:0004672//protein kinase activity	GO:0006464//cellular protein modification process
GRMZM2G015933_T01	744	317	159	166.585	80.2376	-1.05391	Down	9.89034e-15	2.92704e-12	K13418|1|2e-53|207|vvi:100247683|somatic embryogenesis receptor kinase 1 [EC:2.7.10.1 2.7.11.1]	GO:0043231//intracellular membrane-bounded organelle	GO:0016772//transferase activity, transferring phosphorus-containing groups	GO:0006796//phosphate-containing compound metabolic process
GRMZM2G170044_T01	621	291	146	183.211	88.2704	-1.0535	Down	1.23137e-13	3.4924e-11	-	GO:0043231//intracellular membrane-bounded organelle	GO:0005488//binding	GO:0010876//lipid localization
GRMZM2G042055_T01	2694	207	105	30.0415	14.6334	-1.03769	Down	6.72264e-10	1.30743e-07	K04733|1|3e-176|617|ath:AT5G38990|interleukin-1 receptor-associated kinase 4 [EC:2.7.11.1];K13430|4|8e-62|237|sbi:SORBI_04g020990|serine/threonine-protein kinase PBS1 [EC:2.7.11.1]	GO:0043231//intracellular membrane-bounded organelle	GO:0004672//protein kinase activity;GO:0032550	GO:0006464//cellular protein modification process
GRMZM2G127990_T01	3093	134	68	16.9385	8.25435	-1.03708	Down	7.07524e-07	8.30344e-05	K13428|1|2e-157|555|aly:ARALYDRAFT_488953|LRR receptor-like serine/threonine-protein kinase EFR [EC:2.7.11.1];K13420|3|1e-125|449|vvi:100253808|LRR receptor-like serine/threonine-protein kinase FLS2 [EC:2.7.11.1]	GO:0043231//intracellular membrane-bounded organelle	GO:0004672//protein kinase activity;GO:0032550	GO:0006464//cellular protein modification process
GRMZM2G363540_T01	723	128	65	69.2183	33.7543	-1.03608	Down	1.2816e-06	0.000143011	K00799|1|3e-136|482|zma:541839|glutathione S-transferase [EC:2.5.1.18]	GO:0009536//plastid	GO:0016765//transferase activity, transferring alkyl or aryl (other than methyl) groups	GO:0010038//response to metal ion;GO:0009416//response to light stimulus;GO:0043434//response to peptide hormone stimulus;GO:0048528//post-embryonic root development
GRMZM2G080247_T01	2304	176	90	29.8662	14.6661	-1.02603	Down	1.72773e-08	2.67281e-06	K00924|1|7e-52|204|ath:AT3G59420|[EC:2.7.1.-];K04733|4|5e-47|187|smo:SELMODRAFT_33807|interleukin-1 receptor-associated kinase 4 [EC:2.7.11.1]	GO:0043231//intracellular membrane-bounded organelle	GO:0046872//metal ion binding;GO:0001871;GO:0004672//protein kinase activity;GO:0032550	GO:0006796//phosphate-containing compound metabolic process;GO:0006464//cellular protein modification process
GRMZM2G032766_T01	1197	264	136	86.2302	42.6578	-1.01538	Down	7.40594e-12	1.82208e-09	-	-	-	-
GRMZM2G173111_T01	522	10375	5354	7770.82	3850.89	-1.01287	Down	0	0	-	-	-	-
GRMZM2G114706_T01	1848	390	202	82.511	41.0396	-1.00757	Down	1.27638e-16	4.23811e-14	-	GO:0043231//intracellular membrane-bounded organelle	GO:0016741;GO:0016772//transferase activity, transferring phosphorus-containing groups	GO:0006796//phosphate-containing compound metabolic process

## Sheet: CR salt-CR
GeneID	Gene_length	CR-Expression	CR-salt-Expression	CR-RPKM	CR-salt-RPKM	log2 Ratio(CR-salt/CR)	Up-Down-Regulation(CR-salt/CR)	P-value	FDR	KEGG Orthology	GO Component	GO Function	GO Process
GRMZM2G400929_T01	1245	4	38	1.22933	12.0502	3.29311	Up	1.78e-08	2.65e-06	K00514|1|2e-45|181|rcu:RCOM_1428040|zeta-carotene desaturase [EC:1.3.5.6];K01206|2|1e-39|162|aly:ARALYDRAFT_475890|alpha-L-fucosidase [EC:3.2.1.51]	GO:0043231//intracellular membrane-bounded organelle	GO:0016787//hydrolase activity	GO:0044238//primary metabolic process
GRMZM2G138589_T01	1596	6	38	1.43845	9.40006	2.70815	Up	3.2e-07	3.91e-05	K08150|1|1e-61|235|vvi:100268023|MFS transporter, SP family, solute carrier family 2 (myo-inositol transporter), member 13	GO:0031224//intrinsic to membrane	GO:0022857//transmembrane transporter activity	GO:0051234//establishment of localization
GRMZM2G481362_T01	750	8	50	4.08137	26.3202	2.68904	Up	4.56e-09	7.72e-07	K06130|1|1e-98|357|sbi:SORBI_09g030200|lysophospholipase II [EC:3.1.1.5]	-	GO:0052689	-
GRMZM2G422750_T03	1203	6	34	1.90837	11.1582	2.54769	Up	3.06e-06	0.000298967	K00660|1|0.0|759|zma:100274415|chalcone synthase [EC:2.3.1.74]	GO:0000325//plant-type vacuole	GO:0016747//transferase activity, transferring acyl groups other than amino-acyl groups	GO:0009411//response to UV;GO:0060918//auxin transport;GO:0009725//response to hormone stimulus;GO:0009718//anthocyanin-containing compound biosynthetic process;GO:0006950//response to stress
GRMZM2G095126_T01	1245	7	36	2.15133	11.416	2.40776	Up	3.27e-06	0.000317378	K07407|1|0.0|801|zma:100280970|alpha-galactosidase [EC:3.2.1.22]	GO:0005576//extracellular region;GO:0005618//cell wall;GO:0043231//intracellular membrane-bounded organelle	GO:0004557//alpha-galactosidase activity	GO:0044238//primary metabolic process
GRMZM2G072500_T01	984	14	59	5.44391	23.6721	2.12047	Up	2.97e-08	4.29e-06	-	-	-	-
GRMZM2G058279_T01	333	11	46	12.6394	54.5373	2.10932	Up	1.14e-06	0.000126187	-	-	-	-
GRMZM2G167549_T05	1611	15	56	3.56265	13.7237	1.94565	Up	3.32e-07	4.06e-05	K13225|1|1e-168|591|zma:100382554|cytochrome P450, family 71, subfamily C, polypeptide 1 (3-hydroxyindolin-2-one monooxygenase) [EC:1.14.13.139];K13223|2|2e-113|407|zma:100192631|cytochrome P450, family 71, subfamily C, polypeptide 4 (indole-2-monooxygenase) [EC:1.14.13.137];K13267|3|6e-88|323|gmx:100814284|cytochrome P450, family 71, subfamily D, polypeptide 9 (flavonoid 6-hydroxylase) [EC:1.14.…	-	GO:0046914//transition metal ion binding;GO:0016491//oxidoreductase activity;GO:0046906//tetrapyrrole binding	-
GRMZM2G450717_T01	945	71	257	28.7478	107.37	1.90106	Up	2.26e-27	1.49e-24	K00430|1|4e-95|346|zma:100125639|peroxidase [EC:1.11.1.7]	GO:0043231//intracellular membrane-bounded organelle	GO:0005488//binding;GO:0003824//catalytic activity	GO:0006950//response to stress;GO:0008152//metabolic process
GRMZM2G094990_T01	849	17	58	7.66159	26.9712	1.8157	Up	7.09e-07	8.2e-05	-	GO:0030312//external encapsulating structure;GO:0043231//intracellular membrane-bounded organelle	-	GO:0000003//reproduction
GRMZM2G147014_T01	873	96	324	42.076	146.525	1.80007	Up	9.14e-32	7.97e-29	-	-	-	-
GRMZM2G078472_T03	2064	76	252	14.089	48.2026	1.77454	Up	1.35e-24	7.24e-22	K01953|1|0.0|1137|zma:100192351|asparagine synthase (glutamine-hydrolysing) [EC:6.3.5.4]	-	GO:0032550;GO:0003676//nucleic acid binding;GO:0016884//carbon-nitrogen ligase activity, with glutamine as amido-N-donor	GO:0009746;GO:0009267//cellular response to starvation;GO:0009064//glutamine family amino acid metabolic process;GO:0034285;GO:0006529//asparagine biosynthetic process;GO:0006351//transcription, DNA-dependent
GRMZM2G143258_T01	981	17	55	6.63067	22.1347	1.73908	Up	2.8e-06	0.000280346	-	-	GO:0003824//catalytic activity	GO:0044237//cellular metabolic process
GRMZM2G383404_T01	1452	255	803	67.1972	218.338	1.70009	Up	1.61e-70	2.81e-67	K08237|1|3e-48|191|vvi:100246482|hydroquinone glucosyltransferase [EC:2.4.1.218];K13263|3|3e-45|181|gmx:100101902|isoflavone 7-O-glucosyltransferase [EC:2.4.1.170]	GO:0044424//intracellular part	GO:0032550;GO:0004812//aminoacyl-tRNA ligase activity;GO:0016757//transferase activity, transferring glycosyl groups	GO:0006418//tRNA aminoacylation for protein translation
GRMZM5G886177_T01	771	17	53	8.43669	27.1395	1.68564	Up	6.87e-06	0.000620954	-	-	-	-
GRMZM2G049915_T01	1050	2104	6359	766.715	2391	1.64085	Up	0	0	-	-	-	-
GRMZM2G028736_T01	1467	55	165	14.3453	44.4052	1.63015	Up	6.55e-15	2.01e-12	K03320|1|0.0|812|zma:100191554|ammonium transporter, Amt family	GO:0031224//intrinsic to membrane;GO:0043231//intracellular membrane-bounded organelle	GO:0008509//anion transmembrane transporter activity;GO:0015291//secondary active transmembrane transporter activity	GO:0051707//response to other organism;GO:0009725//response to hormone stimulus;GO:0009628//response to abiotic stimulus;GO:0015696//ammonium transport;GO:0043623//cellular protein complex assembly;GO:0015695//organic cation transport
GRMZM2G085078_T02	6528	49	146	2.87206	8.82983	1.6203	Up	2.97e-13	7.78e-11	K00264|1|0.0|3997|sbi:SORBI_03g031310|glutamate synthase (NADPH/NADH) [EC:1.4.1.13 1.4.1.14]	GO:0009532//plastid stroma	GO:0032553;GO:0051536//iron-sulfur cluster binding;GO:0046914//transition metal ion binding;GO:0045181//glutamate synthase activity, NAD(P)H as acceptor	GO:0010038//response to metal ion;GO:0040007//growth;GO:0006537//glutamate biosynthetic process
GRMZM2G063756_T01	1605	157	457	37.4285	112.414	1.58661	Up	3.58e-37	3.59e-34	K13225|1|9e-148|521|zma:100382554|cytochrome P450, family 71, subfamily C, polypeptide 1 (3-hydroxyindolin-2-one monooxygenase) [EC:1.14.13.139];K13223|2|5e-86|317|zma:100192631|cytochrome P450, family 71, subfamily C, polypeptide 4 (indole-2-monooxygenase) [EC:1.14.13.137];K13267|3|2e-75|281|gmx:100814284|cytochrome P450, family 71, subfamily D, polypeptide 9 (flavonoid 6-hydroxylase) [EC:1.14.1…	GO:0016020//membrane	GO:0046914//transition metal ion binding;GO:0016705//oxidoreductase activity, acting on paired donors, with incorporation or reduction of molecular oxygen;GO:0004497//monooxygenase activity;GO:0046906//tetrapyrrole binding	-
GRMZM2G175076_T01	684	40	116	22.376	66.9548	1.58124	Up	1.72e-10	3.49e-08	-	-	GO:0016872//intramolecular lyase activity	-
GRMZM2G039983_T01	1086	23	65	8.10356	23.63	1.54399	Up	2.83e-06	0.000281653	-	-	-	-
GRMZM2G060886_T02	1509	1024	2829	259.65	740.156	1.51126	Up	9.88e-206	7.93e-202	K05929|1|0.0|1008|zma:100282545|phosphoethanolamine N-methyltransferase [EC:2.1.1.103]	-	GO:0008170//N-methyltransferase activity	GO:0048868//pollen tube development;GO:0048229//gametophyte development;GO:0019695//choline metabolic process;GO:0046165;GO:0009791//post-embryonic development;GO:0000904//cell morphogenesis involved in differentiation
GRMZM2G371793_T01	462	87	239	72.0535	204.238	1.50311	Up	9.07e-19	3.34e-16	K02866|1|1e-17|86.7|osa:4332737|large subunit ribosomal protein L10e	GO:0043231//intracellular membrane-bounded organelle	GO:0016791//phosphatase activity	-
GRMZM2G059465_T01	1119	37	100	12.6517	35.2817	1.47959	Up	1.69e-08	2.53e-06	K13230|1|3e-67|253|zma:100147731|2,4,7-trihydroxy-1,4-benzoxazin-3-one-glucoside 7-O-methyltransferase [EC:2.1.1.241];K16040|2|3e-63|240|vvi:100233030|trans-resveratrol di-O-methyltransferase [EC:2.1.1.240];K05279|3|1e-23|108|aly:ARALYDRAFT_495497|flavonol 3-O-methyltransferase [EC:2.1.1.76]	-	GO:0016740//transferase activity	-
GRMZM2G122302_T01	642	33	87	19.6678	53.5013	1.44373	Up	2.43e-07	3.03e-05	-	GO:0043231//intracellular membrane-bounded organelle	GO:0046914//transition metal ion binding	-
GRMZM2G037545_T01	1530	28	72	7.00236	18.5789	1.40776	Up	4.14e-06	0.000395038	K13496|1|6e-57|220|ath:AT2G36750|UDP-glucosyl transferase 73C [EC:2.4.1.-]	-	GO:0016757//transferase activity, transferring glycosyl groups	-
AC206425.3_FGT002	648	161	412	95.0667	251.016	1.40077	Up	2.93e-28	2.07e-25	-	-	-	-
GRMZM2G133475_T01	963	214	543	85.0286	222.614	1.38853	Up	2.92e-36	2.86e-33	K00430|1|2e-101|367|zma:100125639|peroxidase [EC:1.11.1.7]	GO:0043231//intracellular membrane-bounded organelle	GO:0046906//tetrapyrrole binding;GO:0016209//antioxidant activity;GO:0043169//cation binding;GO:0003824//catalytic activity	GO:0042743//hydrogen peroxide metabolic process;GO:0006950//response to stress
GRMZM2G145518_T01	1140	646	1587	216.823	549.606	1.34188	Up	1.79e-97	4.78e-94	K01183|1|4e-125|446|osa:4338719|chitinase [EC:3.2.1.14]	-	GO:0004553//hydrolase activity, hydrolyzing O-glycosyl compounds;GO:0097367//carbohydrate derivative binding	GO:0044036//cell wall macromolecule metabolic process;GO:0044238//primary metabolic process;GO:0006026
GRMZM5G894808_T01	843	44	108	19.9711	50.5797	1.34064	Up	5.24e-08	7.28e-06	-	GO:0005618//cell wall	-	-
GRMZM2G172491_T01	1593	65	158	15.6126	39.158	1.3266	Up	6.24e-11	1.33e-08	K13225|1|0.0|979|zma:100382554|cytochrome P450, family 71, subfamily C, polypeptide 1 (3-hydroxyindolin-2-one monooxygenase) [EC:1.14.13.139];K13223|2|1e-104|379|zma:100192631|cytochrome P450, family 71, subfamily C, polypeptide 4 (indole-2-monooxygenase) [EC:1.14.13.137];K00517|3|4e-85|313|ath:AT2G30750|[EC:1.14.-.-];K09755|5|9e-84|309|rcu:RCOM_0193830|ferulate-5-hydroxylase [EC:1.14.-.-]	GO:0031224//intrinsic to membrane	GO:0016709//oxidoreductase activity, acting on paired donors, with incorporation or reduction of molecular oxygen, NAD(P)H as one donor, and incorporation of one atom of oxygen;GO:0046914//transition metal ion binding;GO:0046906//tetrapyrrole binding	-
GRMZM2G304712_T01	1503	45	107	11.456	28.1064	1.2948	Up	1.34e-07	1.76e-05	K13692|1|5e-87|320|vvi:100252177|UDP-glucose:(indol-3-yl)acetate beta-D-glucosyltransferase [EC:2.4.1.121];K13068|4|1e-78|291|aly:ARALYDRAFT_479675|sinapate 1-glucosyltransferase [EC:2.4.1.120]	-	GO:0008194//UDP-glycosyltransferase activity	GO:0009628//response to abiotic stimulus
GRMZM2G061303_T01	1749	56	133	12.2511	30.0221	1.29311	Up	4.15e-09	7.12e-07	K14638|1|3e-122|437|smo:SELMODRAFT_97812|solute carrier family 15 (peptide/histidine transporter), member 3/4	-	-	GO:0051234//establishment of localization
AC207722.2_FGT009	789	33	78	16.0035	39.0299	1.28619	Up	7.7e-06	0.00069108	K08912|1|8e-145|510|zma:100281248|light-harvesting complex II chlorophyll a/b binding protein 1	GO:0031224//intrinsic to membrane;GO:0009521;GO:0009526//plastid envelope;GO:0009534//chloroplast thylakoid;GO:0009570//chloroplast stroma;GO:0005576//extracellular region	GO:0043169//cation binding;GO:0046906//tetrapyrrole binding	GO:0006091//generation of precursor metabolites and energy;GO:0006464//cellular protein modification process;GO:0009639//response to red or far red light
GRMZM2G053669_T01	1767	842	1969	182.328	439.935	1.27076	Up	7.09e-111	2.19e-107	K01953|1|0.0|1107|zma:100192350|asparagine synthase (glutamine-hydrolysing) [EC:6.3.5.4]	-	GO:0032550;GO:0003676//nucleic acid binding;GO:0016884//carbon-nitrogen ligase activity, with glutamine as amido-N-donor	GO:0009746;GO:0009267//cellular response to starvation;GO:0009064//glutamine family amino acid metabolic process;GO:0034285;GO:0006529//asparagine biosynthetic process;GO:0006351//transcription, DNA-dependent
GRMZM2G062396_T01	1245	52	121	15.9813	38.3703	1.26361	Up	3.69e-08	5.25e-06	K00475|1|0.0|707|zma:100191369|naringenin 3-dioxygenase [EC:1.14.11.9]	-	GO:0016706//oxidoreductase activity, acting on paired donors, with incorporation or reduction of molecular oxygen, 2-oxoglutarate as one donor, and incorporation of one atom each of oxygen into both donors	GO:0009411//response to UV
GRMZM2G010251_T01	1575	100	228	24.2939	57.1523	1.23422	Up	1.09e-13	3.03e-11	K02575|1|0.0|713|rcu:RCOM_1355110|MFS transporter, NNP family, nitrate/nitrite transporter	GO:0031224//intrinsic to membrane;GO:0009536//plastid	-	GO:0015698//inorganic anion transport;GO:0010035//response to inorganic substance;GO:0009628//response to abiotic stimulus;GO:0048528//post-embryonic root development
GRMZM2G167336_T01	1572	49	109	11.9267	27.375	1.19866	Up	5.42e-07	6.42e-05	K13261|1|2e-114|411|gmx:100776878|cytochrome P450, family 93, subfamily A, polypeptide 1 (3,9-dihydroxypterocarpan 6a-monooxygenase) [EC:1.14.13.28];K15814|2|5e-87|320|gmx:100037459|beta-amyrin 24-hydroxylase [EC:1.14.99.43];K13257|3|9e-84|309|gmx:100037450|cytochrome P450, family 93, subfamily C (2-hydroxyisoflavanone synthase) [EC:1.14.13.86];K05280|5|1e-80|298|vvi:100232999|flavonoid 3'-monoox…	-	GO:0046914//transition metal ion binding;GO:0016491//oxidoreductase activity;GO:0046906//tetrapyrrole binding	-
GRMZM2G020940_T01	1032	477	1053	176.855	402.836	1.18763	Up	3.02e-54	4.33e-51	-	-	-	-
GRMZM2G344911_T01	1011	45	99	17.031	38.6602	1.18269	Up	2.32e-06	0.000239645	K00059|1|5e-124|442|zma:100284513|3-oxoacyl-[acyl-carrier protein] reductase [EC:1.1.1.100]	-	GO:0036094//small molecule binding;GO:0003824//catalytic activity	-
GRMZM2G028041_T01	1056	66	145	23.9143	54.2105	1.1807	Up	1.09e-08	1.74e-06	-	GO:0043231//intracellular membrane-bounded organelle	GO:0003677//DNA binding;GO:0001071//nucleic acid binding transcription factor activity	GO:0006351//transcription, DNA-dependent
GRMZM2G025832_T01	1548	164	359	40.5369	91.5595	1.17547	Up	2.83e-19	1.08e-16	K05280|1|0.0|880|zma:100273383|flavonoid 3'-monooxygenase [EC:1.14.13.21]	GO:0043231//intracellular membrane-bounded organelle	GO:0046906//tetrapyrrole binding;GO:0046914//transition metal ion binding;GO:0016491//oxidoreductase activity	GO:0009416//response to light stimulus
GRMZM2G073943_T01	930	177	387	72.8229	164.289	1.17377	Up	1.29e-20	5.41e-18	-	-	-	-
GRMZM5G866432_T01	1173	55	120	17.9408	40.389	1.17072	Up	2.45e-07	3.04e-05	-	GO:0043231//intracellular membrane-bounded organelle	-	-
GRMZM2G345717_T01	1236	83	176	25.6943	56.2178	1.12958	Up	1.2e-09	2.2e-07	K05277|1|0.0|725|zma:100127010|leucoanthocyanidin dioxygenase [EC:1.14.11.19]	-	GO:0019842//vitamin binding;GO:0070011//peptidase activity, acting on L-amino acid peptides;GO:0046872//metal ion binding;GO:0016706//oxidoreductase activity, acting on paired donors, with incorporation or reduction of molecular oxygen, 2-oxoglutarate as one donor, and incorporation of one atom each of oxygen into both donors;GO:0016701//oxidoreductase activity, acting on single donors with incor…	GO:0006996//organelle organization;GO:0009725//response to hormone stimulus;GO:0009813//flavonoid biosynthetic process;GO:0019538//protein metabolic process;GO:0006950//response to stress
GRMZM2G105348_T01	774	293	616	144.845	314.21	1.11721	Up	1.44e-29	1.11e-26	-	GO:0043231//intracellular membrane-bounded organelle	GO:0003677//DNA binding;GO:0001071//nucleic acid binding transcription factor activity	GO:0006351//transcription, DNA-dependent;GO:0050896//response to stimulus
GRMZM2G350020_T01	1647	56	117	13.0098	28.0461	1.10819	Up	1.08e-06	0.000120072	K15401|1|0.0|1088|zma:100273463|cytochrome P450, family 86, subfamily A, polypeptide 1 (fatty acid omega-hydroxylase) [EC:1.14.-.-]	GO:0043231//intracellular membrane-bounded organelle	GO:0046906//tetrapyrrole binding;GO:0046914//transition metal ion binding;GO:0016713;GO:0016712//oxidoreductase activity, acting on paired donors, with incorporation or reduction of molecular oxygen, reduced flavin or flavoprotein as one donor, and incorporation of one atom of oxygen	GO:0009059//macromolecule biosynthetic process;GO:0032787//monocarboxylic acid metabolic process
GRMZM2G174984_T01	387	88	183	87.006	186.689	1.10145	Up	1.24e-09	2.25e-07	K03541|1|5e-56|213|zma:100281646|photosystem II 10kDa protein	GO:0009523//photosystem II;GO:0009507//chloroplast	-	GO:0044237//cellular metabolic process
GRMZM2G149636_T01	1644	59	121	13.7318	29.0578	1.08141	Up	1.16e-06	0.000128317	K15397|1|0.0|993|sbi:SORBI_01g041190|3-ketoacyl-CoA synthase [EC:2.3.1.-]	GO:0005840//ribosome;GO:0043231//intracellular membrane-bounded organelle	GO:0004312//fatty acid synthase activity	GO:0009314//response to radiation;GO:0006633//fatty acid biosynthetic process;GO:0009699//phenylpropanoid biosynthetic process;GO:0007275//multicellular organismal development;GO:0006950//response to stress
GRMZM2G172826_T01	1521	99	203	24.9048	52.6922	1.08116	Up	2.89e-10	5.66e-08	K13029|1|5e-71|266|sbi:SORBI_01g001180|4-hydroxyphenylacetaldehyde oxime monooxygenase [EC:1.14.13.68];K00517|2|7e-65|246|ath:AT3G26210|[EC:1.14.-.-];K05280|4|2e-63|241|mtr:MTR_3g025230|flavonoid 3'-monooxygenase [EC:1.14.13.21]	-	GO:0046872//metal ion binding;GO:0016491//oxidoreductase activity	-
GRMZM5G858887_T01	2238	55	110	9.4033	19.4049	1.04519	Up	6.56e-06	0.000596827	K05391|1|0.0|1229|sbi:SORBI_01g007550|cyclic nucleotide gated channel, other eukaryote	GO:0043231//intracellular membrane-bounded organelle;GO:0016020//membrane	GO:0005249//voltage-gated potassium channel activity;GO:0005221//intracellular cyclic nucleotide activated cation channel activity	GO:0019932//second-messenger-mediated signaling;GO:0033554//cellular response to stress;GO:0006816//calcium ion transport
GRMZM2G157760_T01	1998	61	122	11.6819	24.1071	1.04519	Up	2.05e-06	0.000215217	K05857|1|8e-157|552|sbi:SORBI_09g002320|phosphatidylinositol phospholipase C, delta [EC:3.1.4.11]	GO:0043231//intracellular membrane-bounded organelle;GO:0016020//membrane	GO:0060089;GO:0046872//metal ion binding;GO:0004629//phospholipase C activity	GO:0009725//response to hormone stimulus;GO:0006970//response to osmotic stress;GO:0007165//signal transduction;GO:0044238//primary metabolic process
GRMZM2G137151_T01	2160	81	158	14.3486	28.8791	1.00912	Up	1.49e-07	1.93e-05	K01662|1|0.0|1409|zma:606484|1-deoxy-D-xylulose-5-phosphate synthase [EC:2.2.1.7]	GO:0009532//plastid stroma	GO:0043169//cation binding;GO:0016744	GO:0006772//thiamine metabolic process;GO:0006779//porphyrin-containing compound biosynthetic process;GO:0052863;GO:0006721//terpenoid metabolic process
AC234185.1_FGT004	1908	373	726	74.8011	150.224	1.00598	Up	2.25e-29	1.67e-26	K01937|1|0.0|1118|zma:100382896|CTP synthase [EC:6.3.4.2]	-	GO:0016879//ligase activity, forming carbon-nitrogen bonds	GO:0006220//pyrimidine nucleotide metabolic process
GRMZM2G153488_T01	243	82	1	129.118	1.6247	-6.31237	Down	3.14e-23	1.62e-20	-	GO:0016020//membrane;GO:0005618//cell wall;GO:0043231//intracellular membrane-bounded organelle	-	GO:0006950//response to stress
AC198414.2_FGT001	363	44	2	46.3792	2.17522	-4.41425	Down	3.13e-11	6.83e-09	-	-	-	-
GRMZM2G018716_T01	1659	49	3	11.3013	0.713928	-3.98456	Down	1.15e-11	2.62e-09	K01193|1|0.0|1113|zma:100279283|beta-fructofuranosidase [EC:3.2.1.26]	GO:0043231//intracellular membrane-bounded organelle;GO:0005576//extracellular region;GO:0030312//external encapsulating structure	GO:0004558//alpha-glucosidase activity	GO:0046903//secretion;GO:0009628//response to abiotic stimulus;GO:0006950//response to stress;GO:0006073//cellular glucan metabolic process
GRMZM2G019974_T01	1617	100	7	23.6629	1.7091	-3.79132	Down	7.95e-22	3.67e-19	K08202|1|1e-32|139|cre:CHLREDRAFT_103526|MFS transporter, OCT family, solute carrier family 22 (organic cation transporter), member 4/5;K08145|4|3e-12|72.0|ppp:PHYPADRAFT_187073|MFS transporter, SP family, solute carrier family 2 (facilitated glucose transporter), member 8;K08150|5|1e-11|70.1|pop:POPTR_761829|MFS transporter, SP family, solute carrier family 2 (myo-inositol transporter), member 13	GO:0031224//intrinsic to membrane	GO:0005215//transporter activity	-
GRMZM2G329710_T01	2028	97	8	18.3013	1.55741	-3.55473	Down	3.27e-20	1.34e-17	-	-	-	-
GRMZM2G308463_T01	786	31	3	15.091	1.50688	-3.32405	Down	6.57e-07	7.62e-05	K09841|1|7e-29|125|mtr:MTR_3g020670|xanthoxin dehydrogenase [EC:1.1.1.288];K13070|2|1e-28|125|osa:4335093|momilactone-A synthase [EC:1.1.1.295]	GO:0043231//intracellular membrane-bounded organelle	-	-
GRMZM2G052266_T01	1248	30	3	9.19781	0.949044	-3.27674	Down	1.19e-06	0.000130431	K00306|1|9e-174|607|bdi:100834553|sarcosine oxidase / L-pipecolate oxidase [EC:1.5.3.1 1.5.3.7];K00301|2|6e-06|50.4|olu:OSTLU_94246|sarcosine oxidase [EC:1.5.3.1]	-	GO:0003824//catalytic activity	-
GRMZM2G140824_T01	1239	49	5	15.1322	1.59323	-3.2476	Down	4.31e-10	8.23e-08	K01581|1|0.0|760|zma:100274319|ornithine decarboxylase [EC:4.1.1.17]	-	-	GO:0006595//polyamine metabolic process
GRMZM2G119766_T01	1008	83	11	31.5061	4.30836	-2.87042	Down	1.41e-14	4.21e-12	-	-	-	-
GRMZM2G027167_T01	390	977	147	958.534	148.81	-2.68736	Down	1.79e-145	8e-142	-	GO:0043231//intracellular membrane-bounded organelle	-	-
GRMZM2G106393_T01	267	44	7	63.0549	10.3506	-2.60689	Down	1.26e-07	1.67e-05	-	-	-	-
GRMZM2G159125_T01	2472	36	6	5.57226	0.958258	-2.53978	Down	2.66e-06	0.000267474	K01115|1|0.0|1550|sbi:SORBI_02g024910|phospholipase D [EC:3.1.4.4]	GO:0016020//membrane	GO:0004620//phospholipase activity;GO:0046872//metal ion binding	GO:0009267//cellular response to starvation;GO:0040007//growth;GO:0006650//glycerophospholipid metabolic process;GO:0006808//regulation of nitrogen utilization;GO:0022622//root system development
GRMZM2G344539_T01	1023	83	15	31.0442	5.78889	-2.42296	Down	2.41e-12	5.86e-10	-	-	-	-
AC149829.2_FGT002	255	49	9	73.5248	13.9342	-2.3996	Down	1e-07	1.34e-05	-	-	-	-
GRMZM2G144224_T01	663	151	28	87.1447	16.6734	-2.38586	Down	5.5e-21	2.35e-18	K14496|1|3e-71|265|sbi:SORBI_01g038150|abscisic acid receptor PYR/PYL family	-	-	-
GRMZM2G443885_T01	1020	200	39	75.0253	15.0954	-2.31327	Down	2.18e-26	1.31e-23	K00430|1|7e-94|342|osa:4344276|peroxidase [EC:1.11.1.7]	GO:0043231//intracellular membrane-bounded organelle	GO:0046906//tetrapyrrole binding;GO:0016209//antioxidant activity;GO:0043169//cation binding;GO:0003824//catalytic activity	GO:0006950//response to stress
GRMZM2G062009_T01	885	46	9	19.8881	4.01494	-2.30845	Down	4.66e-07	5.55e-05	-	-	GO:0003676//nucleic acid binding	GO:0006351//transcription, DNA-dependent
GRMZM2G037284_T01	801	80	16	38.2151	7.88619	-2.27674	Down	3.41e-11	7.4e-09	-	GO:0043231//intracellular membrane-bounded organelle	-	-
GRMZM2G151921_T01	1197	88	18	28.1298	5.93688	-2.24432	Down	5.38e-12	1.28e-09	K01099|1|5e-49|193|ota:Ot04g02290|phosphatidylinositol-bisphosphatase [EC:3.1.3.36]	-	GO:0052745//inositol phosphate phosphatase activity	GO:0046488//phosphatidylinositol metabolic process;GO:0045491//xylan metabolic process
GRMZM2G342246_T01	969	982	210	387.762	85.5609	-2.18015	Down	1.1e-114	4.01e-111	-	GO:0030312//external encapsulating structure;GO:0043231//intracellular membrane-bounded organelle	-	GO:0000003//reproduction
GRMZM2G587231_T01	516	60	13	44.4917	9.94657	-2.16127	Down	2.95e-08	4.28e-06	-	-	-	-
GRMZM2G127418_T01	1101	46	10	15.9863	3.58585	-2.15645	Down	1.34e-06	0.000145975	K16040|1|2e-68|257|vvi:100233030|trans-resveratrol di-O-methyltransferase [EC:2.1.1.240];K13230|2|2e-59|227|zma:100147731|2,4,7-trihydroxy-1,4-benzoxazin-3-one-glucoside 7-O-methyltransferase [EC:2.1.1.241];K13066|3|8e-25|112|pop:POPTR_824484|caffeic acid 3-O-methyltransferase [EC:2.1.1.68];K05279|4|2e-24|111|aly:ARALYDRAFT_495497|flavonol 3-O-methyltransferase [EC:2.1.1.76]	-	GO:0005515//protein binding;GO:0008168//methyltransferase activity	GO:0008152//metabolic process
GRMZM2G457287_T01	1275	64	14	19.2065	4.33508	-2.14746	Down	1.15e-08	1.82e-06	-	GO:0043231//intracellular membrane-bounded organelle	-	-
GRMZM2G060974_T01	984	90	20	34.9965	8.02444	-2.12474	Down	1.59e-11	3.58e-09	K15382|1|7e-100|362|sbi:SORBI_03g001520|solute carrier family 50 (sugar transporter)	GO:0031224//intrinsic to membrane	-	-
GRMZM2G051915_T01	459	116	26	96.6992	22.3635	-2.11236	Down	2.27e-14	6.61e-12	K11492|1|8e-07|50.8|mtr:MTR_5g015600|condensin-2 complex subunit G2	-	-	-
GRMZM2G410338_T01	381	436	100	437.864	103.623	-2.07914	Down	6.01e-49	8.03e-46	-	GO:0043231//intracellular membrane-bounded organelle	GO:0005488//binding	GO:0010876//lipid localization
GRMZM2G043878_T01	807	109	26	51.681	12.7198	-2.02256	Down	6.31e-13	1.6e-10	-	GO:0043231//intracellular membrane-bounded organelle	-	-
GRMZM2G080992_T01	1707	50	12	11.2076	2.77541	-2.01371	Down	1.38e-06	0.0001492	K03327|1|0.0|980|zma:100384534|multidrug resistance protein, MATE family	-	GO:0015291//secondary active transmembrane transporter activity	GO:0015893//drug transport
GRMZM2G061052_T01	378	91	22	92.1143	22.9779	-2.00318	Down	6.8e-11	1.44e-08	-	-	-	-
GRMZM2G131281_T01	684	74	18	41.3955	10.3895	-1.99434	Down	4.67e-09	7.87e-07	K09286|1|7e-17|85.5|ath:AT1G43160|EREBP-like factor	-	-	-
GRMZM2G431039_T01	1944	196	49	38.5778	9.95129	-1.95481	Down	3.25e-21	1.42e-18	K14489|1|3e-13|75.5|vvi:100263145|arabidopsis histidine kinase 2/3/4 (cytokinin receptor) [EC:2.7.13.3]	GO:0043231//intracellular membrane-bounded organelle	GO:0003824//catalytic activity	-
AC233953.1_FGT004	1176	51	13	16.5936	4.36431	-1.9268	Down	2.16e-06	0.000224773	K04733|1|2e-47|187|smo:SELMODRAFT_230241|interleukin-1 receptor-associated kinase 4 [EC:2.7.11.1];K00924|2|1e-46|185|aly:ARALYDRAFT_486409|[EC:2.7.1.-]	GO:0043231//intracellular membrane-bounded organelle	GO:0004672//protein kinase activity;GO:0032550	GO:0006464//cellular protein modification process
GRMZM2G342685_T01	732	69	18	36.0675	9.70825	-1.89341	Down	4.69e-08	6.58e-06	-	GO:0043231//intracellular membrane-bounded organelle	-	-
GRMZM2G429396_T01	468	48	13	39.244	10.9667	-1.83934	Down	8.49e-06	0.000747103	K13993|1|4e-14|75.1|ppp:PHYPADRAFT_199029|HSP20 family protein	-	-	GO:0006950//response to stress
GRMZM2G456217_T01	1455	240	68	63.114	18.4512	-1.77424	Down	1.12e-22	5.48e-20	K01365|1|0.0|705|zma:100284911|cathepsin L [EC:3.4.22.15];K01376|4|1e-130|464|ath:AT5G50260|[EC:3.4.22.-]	GO:0043231//intracellular membrane-bounded organelle	GO:0070011//peptidase activity, acting on L-amino acid peptides	GO:0019538//protein metabolic process
GRMZM2G053503_T02	693	56	16	30.9195	9.11521	-1.76217	Down	2.91e-06	0.000287266	K09286|1|7e-15|79.0|gmx:100170723|EREBP-like factor	-	-	-
GRMZM2G021706_T01	906	84	24	35.4755	10.4583	-1.76217	Down	9.1e-09	1.48e-06	K15382|1|6e-159|558|zma:100273779|solute carrier family 50 (sugar transporter)	GO:0043231//intracellular membrane-bounded organelle;GO:0016021//integral to membrane	GO:0015144//carbohydrate transmembrane transporter activity	GO:0009751//response to salicylic acid stimulus;GO:0006970//response to osmotic stress;GO:0009737//response to abscisic acid stimulus;GO:0010260//organ senescence
GRMZM2G032225_T01	630	150	43	91.1021	26.9468	-1.75737	Down	1.51e-14	4.5e-12	-	-	-	-
GRMZM2G164814_T01	1437	221	66	58.8455	18.1329	-1.69832	Down	7.56e-20	3.03e-17	K15015|1|5e-09|60.8|mtr:MTR_1g094620|solute carrier family 32 (vesicular inhibitory amino acid transporter);K14209|2|5e-09|60.8|aly:ARALYDRAFT_897397|solute carrier family 36 (proton-coupled amino acid transporter)	GO:0031224//intrinsic to membrane	GO:0015171//amino acid transmembrane transporter activity;GO:0022804	GO:0006865//amino acid transport;GO:0006812//cation transport
GRMZM2G364977_T01	2949	322	97	41.7791	12.986	-1.68582	Down	6.05e-28	4.19e-25	K13420|1|2e-67|256|sbi:SORBI_06g028760|LRR receptor-like serine/threonine-protein kinase FLS2 [EC:2.7.11.1];K13415|5|3e-58|225|ath:AT4G39400|protein brassinosteroid insensitive 1 [EC:2.7.10.1 2.7.11.1]	-	-	-
GRMZM2G057959_T01	657	99	31	57.6564	18.6284	-1.62998	Down	3.41e-09	5.9e-07	K14496|1|5e-83|305|zma:100281868|abscisic acid receptor PYR/PYL family	-	-	-
GRMZM2G438386_T01	1809	62	20	13.1139	4.36487	-1.58708	Down	4.78e-06	0.0004463	K00423|1|9e-145|512|aly:ARALYDRAFT_892557|L-ascorbate oxidase [EC:1.10.3.3]	GO:0005618//cell wall;GO:0043231//intracellular membrane-bounded organelle;GO:0005911//cell-cell junction;GO:0044444//cytoplasmic part;GO:0031090//organelle membrane;GO:0005576//extracellular region;GO:0031225//anchored to membrane	GO:0016682//oxidoreductase activity, acting on diphenols and related substances as donors, oxygen as acceptor;GO:0046914//transition metal ion binding	GO:0065008;GO:0051273;GO:0043479;GO:0045229//external encapsulating structure organization;GO:0048588//developmental cell growth;GO:0048764;GO:0009826//unidimensional cell growth
GRMZM2G149452_T01	1185	354	115	114.304	38.3142	-1.57693	Down	6.38e-28	4.27e-25	-	-	-	-
GRMZM2G164064_T01	579	119	39	78.6405	26.5929	-1.56423	Down	3.06e-10	5.97e-08	-	-	-	-
GRMZM2G126765_T01	792	75	25	36.2338	12.4622	-1.53978	Down	8.29e-07	9.45e-05	-	-	GO:0004721//phosphoprotein phosphatase activity	GO:0006470//protein dephosphorylation
GRMZM2G079491_T02	2208	154	52	26.687	9.29788	-1.52116	Down	2.16e-12	5.29e-10	-	-	-	-
GRMZM2G079436_T01	2160	156	53	27.6343	9.68728	-1.5123	Down	1.94e-12	4.8e-10	-	-	-	-
GRMZM2G116902_T01	1005	75	26	28.5544	10.2138	-1.48319	Down	1.63e-06	0.000174664	K00430|1|9e-172|600|zma:100280077|peroxidase [EC:1.11.1.7]	GO:0043231//intracellular membrane-bounded organelle	GO:0046906//tetrapyrrole binding;GO:0016209//antioxidant activity;GO:0043169//cation binding;GO:0003824//catalytic activity	GO:0006950//response to stress
GRMZM2G060647_T03	381	65	23	65.2779	23.8332	-1.45362	Down	1.12e-05	0.00096733	-	-	-	-
GRMZM2G476477_T01	1452	101	36	26.6154	9.78849	-1.4431	Down	4.75e-08	6.61e-06	K11228|1|7e-22|103|ota:Ot13g01170|mitogen-activated protein kinase kinase kinase [EC:2.7.11.1];K13414|2|1e-17|89.7|sbi:SORBI_01g040360|mitogen-activated protein kinase kinase kinase 1, plant [EC:2.7.11.25]	-	-	-
GRMZM2G090114_T01	294	141	51	183.506	68.4861	-1.42194	Down	1.66e-10	3.41e-08	-	-	-	-
GRMZM2G096958_T01	1305	1302	472	381.749	142.794	-1.41869	Down	3.29e-84	8.26e-81	K00815|1|0.0|855|zma:100193424|tyrosine aminotransferase [EC:2.6.1.5];K14271|4|0.0|701|zma:100144299|nicotianamine aminotransferase [EC:2.6.1.80]	GO:0043231//intracellular membrane-bounded organelle	GO:0008483//transaminase activity;GO:0043168	GO:0018130;GO:0019752//carboxylic acid metabolic process;GO:0000041//transition metal ion transport
AC203989.4_FGT001	930	113	41	46.4915	17.4053	-1.41744	Down	1.19e-08	1.86e-06	K10712|1|5e-126|448|zma:100282770|cysteamine dioxygenase [EC:1.13.11.19]	-	GO:0016702//oxidoreductase activity, acting on single donors with incorporation of molecular oxygen, incorporation of two atoms of oxygen	-
GRMZM2G111922_T01	720	77	28	40.92	15.3534	-1.41425	Down	2.75e-06	0.000275596	-	-	-	-
GRMZM2G080041_T01	3585	99	36	10.5663	3.96454	-1.41425	Down	1.01e-07	1.35e-05	K13420|1|0.0|1789|sbi:SORBI_06g028760|LRR receptor-like serine/threonine-protein kinase FLS2 [EC:2.7.11.1]	GO:0043231//intracellular membrane-bounded organelle	GO:0004672//protein kinase activity;GO:0032550	GO:0006464//cellular protein modification process
GRMZM2G081090_T01	579	74	27	48.9025	18.4105	-1.40938	Down	4.57e-06	0.00042869	-	-	-	-
GRMZM2G134947_T01	996	195	72	74.9123	28.5399	-1.39222	Down	1.34e-13	3.7e-11	K00430|1|8e-151|531|sbi:SORBI_01g020830|peroxidase [EC:1.11.1.7]	GO:0043231//intracellular membrane-bounded organelle	GO:0046906//tetrapyrrole binding;GO:0016209//antioxidant activity;GO:0043169//cation binding;GO:0003824//catalytic activity	GO:0006950//response to stress
GRMZM2G052100_T01	315	95	36	115.396	45.1203	-1.35475	Down	4.48e-07	5.37e-05	-	-	-	-
GRMZM2G041308_T01	1026	79	30	29.4617	11.5439	-1.35171	Down	4.43e-06	0.000419677	K00430|1|4e-161|565|sbi:SORBI_03g010250|peroxidase [EC:1.11.1.7]	GO:0030312//external encapsulating structure	GO:0003824//catalytic activity;GO:0016209//antioxidant activity;GO:0043169//cation binding;GO:0046906//tetrapyrrole binding	GO:0006950//response to stress;GO:0009607//response to biotic stimulus
GRMZM2G006765_T02	1134	1087	415	366.77	144.482	-1.34398	Down	3.59e-65	5.77e-62	K10355|1|0.0|746|osa:4349863|actin, other eukaryote;K05692|5|0.0|740|bdi:100834364|actin beta/gamma 1	GO:0031981//nuclear lumen;GO:0005911//cell-cell junction;GO:0016020//membrane;GO:0009532//plastid stroma;GO:0030312//external encapsulating structure;GO:0043232;GO:0009526//plastid envelope	GO:0005198//structural molecule activity;GO:0032550	GO:0051603//proteolysis involved in cellular protein catabolic process;GO:0009913//epidermal cell differentiation;GO:0022622//root system development;GO:0006996//organelle organization;GO:0008104//protein localization;GO:0006006//glucose metabolic process;GO:0048588//developmental cell growth;GO:0009314//response to radiation;GO:0006950//response to stress;GO:0009725//response to hormone stimulus
GRMZM2G088765_T01	1014	2485	957	937.705	372.609	-1.33147	Down	1.57e-144	6.31e-141	K00430|1|1e-169|593|zma:100282431|peroxidase [EC:1.11.1.7]	GO:0005618//cell wall;GO:0043231//intracellular membrane-bounded organelle;GO:0005576//extracellular region;GO:0016020//membrane	GO:0043169//cation binding;GO:0046906//tetrapyrrole binding;GO:0016209//antioxidant activity;GO:0003824//catalytic activity	GO:0009314//response to radiation;GO:0006952//defense response;GO:0010038//response to metal ion;GO:0040007//growth;GO:0000902//cell morphogenesis;GO:0006970//response to osmotic stress
GRMZM2G015976_T01	882	126	49	54.6613	21.9335	-1.31738	Down	1.22e-08	1.91e-06	K15382|1|4e-113|405|zma:100192602|solute carrier family 50 (sugar transporter)	GO:0043231//intracellular membrane-bounded organelle;GO:0016021//integral to membrane	GO:0015144//carbohydrate transmembrane transporter activity	GO:0009751//response to salicylic acid stimulus;GO:0006970//response to osmotic stress;GO:0009737//response to abscisic acid stimulus;GO:0010260//organ senescence
GRMZM2G412604_T01	1323	4101	1596	1186.06	476.269	-1.31633	Down	4.2e-233	5.62e-229	K00815|1|0.0|823|zma:100191283|tyrosine aminotransferase [EC:2.6.1.5];K14271|5|0.0|664|zma:100144299|nicotianamine aminotransferase [EC:2.6.1.80]	GO:0043231//intracellular membrane-bounded organelle	GO:0008483//transaminase activity;GO:0043168	GO:0018130;GO:0019752//carboxylic acid metabolic process;GO:0000041//transition metal ion transport
GRMZM2G051842_T02	1119	381	149	130.278	52.5697	-1.30929	Down	4.89e-23	2.45e-20	K00856|1|2e-12|71.6|aly:ARALYDRAFT_478305|adenosine kinase [EC:2.7.1.20]	-	GO:0016772//transferase activity, transferring phosphorus-containing groups	GO:0006796//phosphate-containing compound metabolic process
GRMZM2G070087_T01	1575	3594	1412	873.122	353.943	-1.30267	Down	2.68e-201	1.79e-197	K08176|1|0.0|860|osa:4331637|MFS transporter, PHS family, inorganic phosphate transporter	GO:0043231//intracellular membrane-bounded organelle;GO:0031224//intrinsic to membrane	GO:0015291//secondary active transmembrane transporter activity	GO:0015698//inorganic anion transport;GO:0009725//response to hormone stimulus;GO:0009267//cellular response to starvation
GRMZM2G379780_T01	1911	363	146	72.6815	30.1628	-1.26882	Down	4.75e-21	2.05e-18	K13416|1|5e-50|197|ath:AT4G33430|brassinosteroid insensitive 1-associated receptor kinase 1 [EC:2.7.10.1 2.7.11.1];K13418|3|3e-49|194|vvi:100247683|somatic embryogenesis receptor kinase 1 [EC:2.7.10.1 2.7.11.1]	GO:0043231//intracellular membrane-bounded organelle	GO:0004672//protein kinase activity;GO:0032550	GO:0006464//cellular protein modification process
GRMZM2G035156_T01	279	87	35	119.314	49.5272	-1.26848	Down	4.46e-06	0.000420816	-	GO:0043231//intracellular membrane-bounded organelle	GO:0005515//protein binding	GO:0048506;GO:0043401//steroid hormone mediated signaling pathway;GO:0000902//cell morphogenesis;GO:0010015//root morphogenesis;GO:0009639//response to red or far red light
GRMZM2G019411_T01	975	202	82	79.2728	33.2039	-1.25547	Down	3.45e-12	8.24e-10	K01051|1|0.0|645|zma:100284984|pectinesterase [EC:3.1.1.11]	GO:0005618//cell wall;GO:0043231//intracellular membrane-bounded organelle	GO:0052689	GO:0010393;GO:0071555//cell wall organization
GRMZM2G327595_T01	1674	535	218	122.286	51.4139	-1.25003	Down	1.29e-29	1.01e-26	K13289|1|3e-150|530|rcu:RCOM_0962680|cathepsin A (carboxypeptidase C) [EC:3.4.16.5]	-	GO:0004180//carboxypeptidase activity	GO:0019538//protein metabolic process
GRMZM2G065030_T01	978	1393	576	544.992	232.522	-1.22887	Down	1.82e-72	3.47e-69	K00948|1|1e-12|72.4|cme:CMT113C|ribose-phosphate pyrophosphokinase [EC:2.7.6.1]	GO:0005911//cell-cell junction;GO:0044444//cytoplasmic part;GO:0016020//membrane	GO:0016778;GO:0032550;GO:0046872//metal ion binding	GO:0006779//porphyrin-containing compound biosynthetic process;GO:0006221//pyrimidine nucleotide biosynthetic process
GRMZM2G157845_T01	1044	420	174	153.931	65.8004	-1.22612	Down	6.16e-23	3.05e-20	-	GO:0043231//intracellular membrane-bounded organelle	-	-
GRMZM2G449133_T01	954	834	347	334.499	143.602	-1.21993	Down	1.31e-43	1.55e-40	-	-	GO:0003824//catalytic activity	GO:0044237//cellular metabolic process
GRMZM2G018876_T01	780	124	53	60.8282	26.8263	-1.18109	Down	2.13e-07	2.68e-05	K12135|1|3e-08|57.0|aly:ARALYDRAFT_488429|zinc finger protein CONSTANS	GO:0044464//cell part	GO:0046914//transition metal ion binding;GO:0003676//nucleic acid binding	-
GRMZM2G135165_T01	1152	528	226	175.372	77.4525	-1.17903	Down	8.1e-27	5.08e-24	-	GO:0043231//intracellular membrane-bounded organelle	-	-
GRMZM5G801949_T02	1575	157	68	38.1414	17.0454	-1.16197	Down	8.09e-09	1.32e-06	K08150|1|4e-42|171|vvi:100268023|MFS transporter, SP family, solute carrier family 2 (myo-inositol transporter), member 13	GO:0043231//intracellular membrane-bounded organelle;GO:0031224//intrinsic to membrane	GO:0005351//sugar:hydrogen symporter activity	GO:0008643//carbohydrate transport;GO:0051707//response to other organism
GRMZM2G137964_T01	327	124	54	145.095	65.1967	-1.15412	Down	3.52e-07	4.26e-05	-	-	-	-
GRMZM2G082484_T01	1134	638	280	215.271	97.4821	-1.14294	Down	1.35e-30	1.08e-27	K10355|1|0.0|750|osa:4349087|actin, other eukaryote;K05692|4|0.0|741|bdi:100834364|actin beta/gamma 1	GO:0031981//nuclear lumen;GO:0005911//cell-cell junction;GO:0016020//membrane;GO:0009532//plastid stroma;GO:0030312//external encapsulating structure;GO:0043232;GO:0009526//plastid envelope	GO:0005198//structural molecule activity;GO:0032550	GO:0051603//proteolysis involved in cellular protein catabolic process;GO:0009913//epidermal cell differentiation;GO:0022622//root system development;GO:0006996//organelle organization;GO:0008104//protein localization;GO:0006006//glucose metabolic process;GO:0048588//developmental cell growth;GO:0009314//response to radiation;GO:0006950//response to stress;GO:0009725//response to hormone stimulus
GRMZM2G300965_T01	2796	466	207	63.7715	29.2289	-1.12551	Down	2.91e-22	1.41e-19	K13447|1|0.0|1063|sbi:SORBI_03g014430|respiratory burst oxidase [EC:1.6.3.- 1.11.1.-]	GO:0031224//intrinsic to membrane	GO:0046872//metal ion binding;GO:0016209//antioxidant activity;GO:0050664//oxidoreductase activity, acting on NAD(P)H, oxygen as acceptor;GO:0005515//protein binding	GO:0006950//response to stress
GRMZM2G407740_T01	1047	99	44	36.1798	16.5915	-1.12474	Down	8.44e-06	0.00074625	K00430|1|0.0|639|zma:100382033|peroxidase [EC:1.11.1.7]	GO:0043231//intracellular membrane-bounded organelle;GO:0030312//external encapsulating structure	GO:0046906//tetrapyrrole binding;GO:0016209//antioxidant activity;GO:0043169//cation binding;GO:0003824//catalytic activity	GO:0009607//response to biotic stimulus;GO:0006950//response to stress
GRMZM2G111616_T01	780	236	106	115.77	53.6526	-1.10954	Down	9.12e-12	2.1e-09	K00122|1|4e-43|172|sbi:SORBI_10g016920|formate dehydrogenase [EC:1.2.1.2]	GO:0043231//intracellular membrane-bounded organelle;GO:0044444//cytoplasmic part	GO:0016620//oxidoreductase activity, acting on the aldehyde or oxo group of donors, NAD or NADP as acceptor;GO:0016614//oxidoreductase activity, acting on CH-OH group of donors;GO:0000166//nucleotide binding	GO:0050896//response to stimulus
GRMZM2G406313_T01	396	153	69	147.834	68.7913	-1.10368	Down	4.71e-08	6.59e-06	-	GO:0043231//intracellular membrane-bounded organelle	GO:0005488//binding;GO:0016787//hydrolase activity	GO:0010876//lipid localization;GO:0019538//protein metabolic process
GRMZM2G341410_T01	1173	2435	1104	794.289	371.579	-1.096	Down	1.11e-104	3.19e-101	K00924|1|1e-30|132|aly:ARALYDRAFT_473063|[EC:2.7.1.-];K13420|5|9e-30|129|osa:4337016|LRR receptor-like serine/threonine-protein kinase FLS2 [EC:2.7.11.1]	GO:0043231//intracellular membrane-bounded organelle	GO:0016772//transferase activity, transferring phosphorus-containing groups	GO:0006796//phosphate-containing compound metabolic process
GRMZM2G096171_T01	729	327	149	171.632	80.6935	-1.08879	Down	2.57e-15	8.17e-13	K14492|1|1e-128|456|zma:541633|two-component response regulator ARR-A family	-	GO:0004871//signal transducer activity	GO:0006351//transcription, DNA-dependent;GO:0007165//signal transduction
GRMZM2G173669_T01	909	149	68	62.7191	29.5342	-1.08652	Down	1.03e-07	1.37e-05	K15382|1|3e-159|558|zma:100282708|solute carrier family 50 (sugar transporter)	GO:0043231//intracellular membrane-bounded organelle;GO:0016021//integral to membrane	GO:0015144//carbohydrate transmembrane transporter activity	GO:0009751//response to salicylic acid stimulus;GO:0006970//response to osmotic stress;GO:0009737//response to abscisic acid stimulus;GO:0010260//organ senescence
GRMZM2G014902_T01	2163	176	82	31.1339	14.9671	-1.05669	Down	1.54e-08	2.34e-06	K12133|1|1e-77|289|ath:AT1G01060|LATE ELONGATED HYPOCOTYL;K12134|3|7e-35|147|aly:ARALYDRAFT_904154|circadian clock associated 1	-	GO:0003676//nucleic acid binding	-
GRMZM5G819302_T01	684	257	120	143.766	69.2636	-1.05355	Down	8.8e-12	2.04e-09	-	-	-	-
GRMZM2G106324_T01	390	1063	497	1042.91	503.12	-1.05164	Down	8.58e-44	1.04e-40	-	GO:0043231//intracellular membrane-bounded organelle	-	-
GRMZM2G094328_T01	792	391	184	188.899	91.7218	-1.04228	Down	6.85e-17	2.33e-14	-	GO:0043231//intracellular membrane-bounded organelle;GO:0005576//extracellular region;GO:0030312//external encapsulating structure	GO:0046914//transition metal ion binding	GO:0006970//response to osmotic stress
GRMZM2G175177_T04	204	204	96	382.629	185.789	-1.04228	Down	1.7e-09	3.04e-07	-	-	-	-
GRMZM2G137535_T01	1011	137	65	51.8498	25.3829	-1.03048	Down	1.03e-06	0.000115404	-	GO:0043231//intracellular membrane-bounded organelle;GO:0005576//extracellular region;GO:0016020//membrane;GO:0030312//external encapsulating structure	GO:0004553//hydrolase activity, hydrolyzing O-glycosyl compounds	GO:0006970//response to osmotic stress;GO:0050832//defense response to fungus;GO:0044238//primary metabolic process
GRMZM2G016890_T01	1701	1948	926	438.19	214.925	-1.02772	Down	6.26e-76	1.26e-72	K01188|1|2e-134|478|sbi:SORBI_06g019840|beta-glucosidase [EC:3.2.1.21]	GO:0009536//plastid	GO:0015926//glucosidase activity	GO:0009755//hormone-mediated signaling pathway;GO:0044238//primary metabolic process
GRMZM2G327692_T01	480	122	58	97.2515	47.7053	-1.02757	Down	4.26e-06	0.000405385	-	-	-	-
AC209819.3_FGT005	1095	429	205	149.907	73.9128	-1.02017	Down	8.39e-18	2.98e-15	K16040|1|2e-75|280|vvi:100233030|trans-resveratrol di-O-methyltransferase [EC:2.1.1.240];K13230|2|6e-65|246|zma:100147731|2,4,7-trihydroxy-1,4-benzoxazin-3-one-glucoside 7-O-methyltransferase [EC:2.1.1.241];K05279|3|1e-29|129|aly:ARALYDRAFT_495497|flavonol 3-O-methyltransferase [EC:2.1.1.76]	-	GO:0008168//methyltransferase activity	-
GRMZM5G879116_T01	1314	234	113	68.1394	33.9518	-1.005	Down	3.76e-10	7.28e-08	-	-	-	-

## Sheet: SR salt-SR
GeneID	Gene_length	SR-Expression	SR-salt-Expression	SR-RPKM	SR-salt-RPKM	log2 Ratio(SR-salt/SR)	Up-Down-Regulation(SR-salt/SR)	P-value	FDR	KEGG Orthology	GO Component	GO Function	GO Process
GRMZM2G136364_T02	360	2	24	2.2289	26.2331	3.55698	Up	7.06026e-06	0.000619347	K02605|1|9e-06|46.6|smo:SELMODRAFT_427211|origin recognition complex subunit 3	GO:0043231//intracellular membrane-bounded organelle	-	-
GRMZM2G055545_T01	1731	7	64	1.62243	14.5487	3.16467	Up	1.22081e-12	3.36578e-10	K14638|1|3e-90|330|smo:SELMODRAFT_135536|solute carrier family 15 (peptide/histidine transporter), member 3/4	GO:0043231//intracellular membrane-bounded organelle	-	GO:0051234//establishment of localization
GRMZM2G105935_T01	969	8	71	3.3123	28.8321	3.12177	Up	9.98372e-14	2.93203e-11	-	GO:0043231//intracellular membrane-bounded organelle	-	-
GRMZM2G058491_T01	2541	4	33	0.631567	5.11035	3.01641	Up	8.082e-07	9.12388e-05	K13254|1|2e-59|229|sbi:SORBI_10g001950|spastin [EC:3.6.4.3]	-	GO:0017111//nucleoside-triphosphatase activity;GO:0032550	-
GRMZM2G051943_T01	843	5	35	2.37961	16.3373	2.77937	Up	1.06012e-06	0.000115496	K01183|1|9e-119|424|sbi:SORBI_06g021220|chitinase [EC:3.2.1.14]	GO:0005618//cell wall;GO:0005576//extracellular region;GO:0016020//membrane	GO:0004553//hydrolase activity, hydrolyzing O-glycosyl compounds;GO:0097367//carbohydrate derivative binding	GO:0009793//embryo development ending in seed dormancy;GO:0044036//cell wall macromolecule metabolic process;GO:0044238//primary metabolic process;GO:0006026
GRMZM2G112244_T01	741	16	104	8.66295	55.2276	2.67246	Up	7.4801e-17	2.91494e-14	-	-	-	-
GRMZM2G400929_T01	1245	16	101	5.15602	31.9222	2.63023	Up	3.8037e-16	1.41428e-13	K00514|1|2e-45|181|rcu:RCOM_1428040|zeta-carotene desaturase [EC:1.3.5.6];K01206|2|1e-39|162|aly:ARALYDRAFT_475890|alpha-L-fucosidase [EC:3.2.1.51]	GO:0043231//intracellular membrane-bounded organelle	GO:0016787//hydrolase activity	GO:0044238//primary metabolic process
GRMZM2G010280_T01	1575	33	202	8.40615	50.4675	2.58584	Up	2.48074e-30	2.05183e-27	K02575|1|0.0|711|rcu:RCOM_1355110|MFS transporter, NNP family, nitrate/nitrite transporter	GO:0031224//intrinsic to membrane;GO:0009536//plastid	-	GO:0015698//inorganic anion transport;GO:0010035//response to inorganic substance;GO:0009628//response to abiotic stimulus;GO:0048528//post-embryonic root development
GRMZM2G320373_T01	297	7	40	9.45595	52.9962	2.48659	Up	8.68972e-07	9.70184e-05	-	GO:0043231//intracellular membrane-bounded organelle	GO:0005488//binding	GO:0009626//plant-type hypersensitive response;GO:0009813//flavonoid biosynthetic process;GO:0006605//protein targeting;GO:0010876//lipid localization
GRMZM2G000221_T01	318	10	57	12.6164	70.5324	2.48298	Up	3.76374e-09	6.49093e-07	-	GO:0043231//intracellular membrane-bounded organelle	-	-
GRMZM2G147014_T01	873	60	333	27.5741	150.097	2.44451	Up	4.79124e-46	6.26385e-43	-	-	-	-
GRMZM2G010251_T01	1575	50	259	12.7366	64.7083	2.34497	Up	1.6711e-34	1.69316e-31	K02575|1|0.0|713|rcu:RCOM_1355110|MFS transporter, NNP family, nitrate/nitrite transporter	GO:0031224//intrinsic to membrane;GO:0009536//plastid	-	GO:0015698//inorganic anion transport;GO:0010035//response to inorganic substance;GO:0009628//response to abiotic stimulus;GO:0048528//post-embryonic root development
GRMZM2G481362_T01	750	9	45	4.81443	23.6098	2.29395	Up	6.21882e-07	7.20104e-05	K06130|1|1e-98|357|sbi:SORBI_09g030200|lysophospholipase II [EC:3.1.1.5]	-	GO:0052689	-
GRMZM2G409131_T01	1530	30	140	7.86672	36.0062	2.19441	Up	6.09182e-18	2.59883e-15	K00895|1|0.0|947|sbi:SORBI_02g020400|pyrophosphate--fructose-6-phosphate 1-phosphotransferase [EC:2.7.1.90]	GO:0043234//protein complex	GO:0008443//phosphofructokinase activity;GO:0032550	GO:0006796//phosphate-containing compound metabolic process;GO:0006007//glucose catabolic process
GRMZM2G061303_T01	1749	23	106	5.27596	23.8483	2.17638	Up	8.55846e-14	2.5318e-11	K14638|1|3e-122|437|smo:SELMODRAFT_97812|solute carrier family 15 (peptide/histidine transporter), member 3/4	-	-	GO:0051234//establishment of localization
GRMZM2G304712_T01	1503	57	207	15.2153	54.1941	1.83262	Up	9.81094e-21	4.97022e-18	K13692|1|5e-87|320|vvi:100252177|UDP-glucose:(indol-3-yl)acetate beta-D-glucosyltransferase [EC:2.4.1.121];K13068|4|1e-78|291|aly:ARALYDRAFT_479675|sinapate 1-glucosyltransferase [EC:2.4.1.120]	-	GO:0008194//UDP-glycosyltransferase activity	GO:0009628//response to abiotic stimulus
GRMZM2G125196_T01	1065	28	98	10.5481	36.2091	1.77937	Up	3.42348e-10	6.93734e-08	K07119|1|2e-135|480|bdi:100828038|	-	GO:0046914//transition metal ion binding;GO:0036094//small molecule binding;GO:0003824//catalytic activity	-
GRMZM2G139467_T01	1707	31	94	7.28605	21.6688	1.57241	Up	1.79286e-08	2.69115e-06	K05280|1|2e-95|348|zma:100279887|flavonoid 3'-monooxygenase [EC:1.14.13.21]	GO:0043231//intracellular membrane-bounded organelle	GO:0046906//tetrapyrrole binding;GO:0046914//transition metal ion binding;GO:0016491//oxidoreductase activity	-
GRMZM2G009223_T01	1176	65	190	22.1753	63.5751	1.51951	Up	4.94762e-15	1.57888e-12	K15283|1|2e-175|613|zma:100281048|solute carrier family 35, member E1	GO:0031224//intrinsic to membrane;GO:0009536//plastid;GO:0031090//organelle membrane	GO:0015291//secondary active transmembrane transporter activity;GO:0015119;GO:0005342//organic acid transmembrane transporter activity	GO:0009642//response to light intensity;GO:0051707//response to other organism;GO:0006996//organelle organization;GO:0009746;GO:0015712//hexose phosphate transport;GO:0015717//triose phosphate transport;GO:0019953//sexual reproduction;GO:0009555//pollen development;GO:0034285;GO:0015979//photosynthesis;GO:0015718//monocarboxylic acid transport
GRMZM2G145518_T01	1140	442	1247	155.554	430.43	1.46836	Up	1.71475e-85	6.31776e-82	K01183|1|4e-125|446|osa:4338719|chitinase [EC:3.2.1.14]	-	GO:0004553//hydrolase activity, hydrolyzing O-glycosyl compounds;GO:0097367//carbohydrate derivative binding	GO:0044036//cell wall macromolecule metabolic process;GO:0044238//primary metabolic process;GO:0006026
GRMZM2G085078_T02	6528	52	143	3.19585	8.61979	1.43145	Up	8.5434e-11	1.88178e-08	K00264|1|0.0|3997|sbi:SORBI_03g031310|glutamate synthase (NADPH/NADH) [EC:1.4.1.13 1.4.1.14]	GO:0009532//plastid stroma	GO:0032553;GO:0051536//iron-sulfur cluster binding;GO:0046914//transition metal ion binding;GO:0045181//glutamate synthase activity, NAD(P)H as acceptor	GO:0010038//response to metal ion;GO:0040007//growth;GO:0006537//glutamate biosynthetic process
GRMZM2G095725_T02	1791	33	89	7.39234	19.554	1.40336	Up	4.79266e-07	5.61378e-05	K01193|1|0.0|1117|zma:100285169|beta-fructofuranosidase [EC:3.2.1.26]	GO:0043231//intracellular membrane-bounded organelle;GO:0030312//external encapsulating structure;GO:0005576//extracellular region	GO:0004558//alpha-glucosidase activity	GO:0006073//cellular glucan metabolic process;GO:0046903//secretion;GO:0009628//response to abiotic stimulus;GO:0005985//sucrose metabolic process;GO:0006950//response to stress
GRMZM2G028736_T01	1467	104	252	28.4425	67.5945	1.24886	Up	7.8287e-15	2.44063e-12	K03320|1|0.0|812|zma:100191554|ammonium transporter, Amt family	GO:0031224//intrinsic to membrane;GO:0043231//intracellular membrane-bounded organelle	GO:0008509//anion transmembrane transporter activity;GO:0015291//secondary active transmembrane transporter activity	GO:0051707//response to other organism;GO:0009725//response to hormone stimulus;GO:0009628//response to abiotic stimulus;GO:0015696//ammonium transport;GO:0043623//cellular protein complex assembly;GO:0015695//organic cation transport
GRMZM2G063162_T01	3915	38	90	3.89418	9.0459	1.21595	Up	5.83142e-06	0.000524026	K11294|1|3e-06|53.5|mtr:MTR_4g074930|nucleolin	-	-	GO:0006950//response to stress
GRMZM2G108133_T01	1602	139	326	34.811	80.0748	1.20181	Up	9.6428e-18	4.0289e-15	K01188|1|5e-139|493|osa:4338560|beta-glucosidase [EC:3.2.1.21];K05350|3|4e-116|416|smo:SELMODRAFT_149851|beta-glucosidase [EC:3.2.1.21]	-	GO:0016798//hydrolase activity, acting on glycosyl bonds	GO:0044238//primary metabolic process
GRMZM2G055699_T01	1599	42	96	10.5382	23.6246	1.16467	Up	6.03022e-06	0.000537127	K01188|1|0.0|790|osa:4338560|beta-glucosidase [EC:3.2.1.21];K05350|3|9e-125|445|smo:SELMODRAFT_149851|beta-glucosidase [EC:3.2.1.21]	GO:0043231//intracellular membrane-bounded organelle	GO:0015926//glucosidase activity	GO:0044238//primary metabolic process
GRMZM2G001205_T01	627	43	97	27.5147	60.8759	1.14567	Up	7.13234e-06	0.000624319	-	GO:0044464//cell part	GO:0046914//transition metal ion binding	-
GRMZM2G172491_T01	1593	50	112	12.5927	27.6658	1.13552	Up	1.64266e-06	0.000167692	K13225|1|0.0|979|zma:100382554|cytochrome P450, family 71, subfamily C, polypeptide 1 (3-hydroxyindolin-2-one monooxygenase) [EC:1.14.13.139];K13223|2|1e-104|379|zma:100192631|cytochrome P450, family 71, subfamily C, polypeptide 4 (indole-2-monooxygenase) [EC:1.14.13.137];K00517|3|4e-85|313|ath:AT2G30750|[EC:1.14.-.-];K09755|5|9e-84|309|rcu:RCOM_0193830|ferulate-5-hydroxylase [EC:1.14.-.-]	GO:0031224//intrinsic to membrane	GO:0016709//oxidoreductase activity, acting on paired donors, with incorporation or reduction of molecular oxygen, NAD(P)H as one donor, and incorporation of one atom of oxygen;GO:0046914//transition metal ion binding;GO:0046906//tetrapyrrole binding	-
GRMZM2G413897_T01	501	59	132	47.2474	103.676	1.13377	Up	1.9914e-07	2.48331e-05	K13993|1|8e-71|263|zma:100285576|HSP20 family protein	-	-	GO:0006950//response to stress;GO:0009628//response to abiotic stimulus;GO:0006461//protein complex assembly
GRMZM2G438960_T01	2511	118	256	18.8538	40.1175	1.08938	Up	2.16196e-12	5.76447e-10	K03549|1|0.0|745|osa:4335729|KUP system potassium uptake protein	GO:0031224//intrinsic to membrane	GO:0022820//potassium ion symporter activity	GO:0034220//ion transmembrane transport;GO:0030001//metal ion transport
GRMZM2G141473_T01	4074	1844	3948	181.595	381.327	1.0703	Up	2.64166e-163	5.35306e-159	K11817|1|0.0|2360|sbi:SORBI_01g005650|indole-3-acetaldehyde oxidase [EC:1.2.3.7];K09842|4|0.0|1463|rcu:RCOM_0951470|abscisic-aldehyde oxidase [EC:1.2.3.14]	GO:0044424//intracellular part	GO:0051536//iron-sulfur cluster binding;GO:0018488//aryl-aldehyde oxidase activity;GO:0046914//transition metal ion binding;GO:0050660//flavin adenine dinucleotide binding;GO:0004029//aldehyde dehydrogenase (NAD) activity	GO:0009687//abscisic acid metabolic process;GO:0009850//auxin metabolic process;GO:0019757
GRMZM5G892758_T01	2169	51	108	9.43353	19.5932	1.05448	Up	9.32298e-06	0.000800512	K03255|1|6e-34|144|ppp:PHYPADRAFT_203627|protein TIF31	-	-	-
GRMZM2G149576_T01	1440	265	550	73.8324	150.294	1.02546	Up	1.04003e-22	5.93667e-20	-	GO:0043231//intracellular membrane-bounded organelle;GO:0031224//intrinsic to membrane	-	-
AC197705.4_FGT001	1830	160	15	35.0778	3.22538	-3.44302	Down	1.10155e-32	9.49861e-30	K01568|1|0.0|1154|zma:542376|pyruvate decarboxylase [EC:4.1.1.1]	GO:0043231//intracellular membrane-bounded organelle	GO:0046872//metal ion binding;GO:0019842//vitamin binding;GO:0016831//carboxy-lyase activity	GO:0050896//response to stimulus
GRMZM5G885362_T01	594	31	3	20.9382	1.98736	-3.39721	Down	3.14226e-07	3.82431e-05	K08235|1|2e-78|289|zma:100282604|xyloglucan:xyloglucosyl transferase [EC:2.4.1.207]	GO:0005618//cell wall;GO:0009536//plastid;GO:0005576//extracellular region	GO:0016798//hydrolase activity, acting on glycosyl bonds;GO:0016758//transferase activity, transferring hexosyl groups	GO:0009642//response to light intensity;GO:0044042//glucan metabolic process;GO:0009725//response to hormone stimulus;GO:0000902//cell morphogenesis;GO:0009605//response to external stimulus
GRMZM2G059836_T01	456	37	4	32.5537	3.45172	-3.23743	Down	4.04902e-08	5.75785e-06	K07213|1|6e-10|61.2|sbi:SORBI_08g022260|copper chaperone	-	GO:0043169//cation binding	GO:0006812//cation transport
GRMZM2G138450_T01	1098	295	34	107.791	12.1848	-3.14509	Down	1.98235e-54	3.09003e-51	K00430|1|6e-71|266|pop:POPTR_568220|peroxidase [EC:1.11.1.7]	GO:0043231//intracellular membrane-bounded organelle	GO:0046906//tetrapyrrole binding;GO:0016209//antioxidant activity;GO:0043169//cation binding;GO:0003824//catalytic activity	GO:0006950//response to stress
GRMZM2G381404_T01	2214	26	3	4.7115	0.533193	-3.14346	Down	6.65642e-06	0.000590309	-	-	-	-
GRMZM2G355572_T01	1419	107	14	30.2528	3.88228	-2.96209	Down	1.4683e-19	6.91946e-17	K14861|1|5e-17|87.4|gmx:100777901|nucleolar pre-ribosomal-associated protein 1	GO:0009536//plastid;GO:0016020//membrane	-	-
GRMZM2G431039_T01	1944	1121	172	231.352	34.8155	-2.73229	Down	3.67742e-175	1.49038e-170	K14489|1|3e-13|75.5|vvi:100263145|arabidopsis histidine kinase 2/3/4 (cytokinin receptor) [EC:2.7.13.3]	GO:0043231//intracellular membrane-bounded organelle	GO:0003824//catalytic activity	-
GRMZM2G019974_T01	1617	105	17	26.0521	4.13695	-2.65476	Down	2.7778e-17	1.10371e-14	K08202|1|1e-32|139|cre:CHLREDRAFT_103526|MFS transporter, OCT family, solute carrier family 22 (organic cation transporter), member 4/5;K08145|4|3e-12|72.0|ppp:PHYPADRAFT_187073|MFS transporter, SP family, solute carrier family 2 (facilitated glucose transporter), member 8;K08150|5|1e-11|70.1|pop:POPTR_761829|MFS transporter, SP family, solute carrier family 2 (myo-inositol transporter), member 13	GO:0031224//intrinsic to membrane	GO:0005215//transporter activity	-
GRMZM2G308463_T01	786	68	12	34.7096	6.00758	-2.53048	Down	4.01596e-11	9.19541e-09	K09841|1|7e-29|125|mtr:MTR_3g020670|xanthoxin dehydrogenase [EC:1.1.1.288];K13070|2|1e-28|125|osa:4335093|momilactone-A synthase [EC:1.1.1.295]	GO:0043231//intracellular membrane-bounded organelle	-	-
GRMZM2G419239_T01	783	35	7	17.9337	3.51785	-2.34991	Down	6.72452e-06	0.00059375	K09422|1|6e-111|398|zma:100101513|myb proto-oncogene protein, plant	-	GO:0005488//binding	GO:0010033//response to organic substance
GRMZM2G090114_T01	294	54	11	73.6903	14.7227	-2.32344	Down	2.33298e-08	3.43822e-06	-	-	-	-
GRMZM2G059502_T02	474	44	9	37.2424	7.47145	-2.31749	Down	5.10546e-07	5.96294e-05	K09510|1|2e-10|62.8|ota:Ot12g00420|DnaJ homolog subfamily B member 4;K09584|2|3e-10|62.4|cre:CHLREDRAFT_195902|protein disulfide-isomerase A6 [EC:5.3.4.1]	-	-	-
GRMZM2G116902_T01	1005	132	28	52.6953	10.9631	-2.26502	Down	5.15074e-18	2.24461e-15	K00430|1|9e-172|600|zma:100280077|peroxidase [EC:1.11.1.7]	GO:0043231//intracellular membrane-bounded organelle	GO:0046906//tetrapyrrole binding;GO:0016209//antioxidant activity;GO:0043169//cation binding;GO:0003824//catalytic activity	GO:0006950//response to stress
GRMZM2G456217_T01	1455	553	120	152.485	32.4533	-2.23223	Down	2.41372e-69	6.52155e-66	K01365|1|0.0|705|zma:100284911|cathepsin L [EC:3.4.22.15];K01376|4|1e-130|464|ath:AT5G50260|[EC:3.4.22.-]	GO:0043231//intracellular membrane-bounded organelle	GO:0070011//peptidase activity, acting on L-amino acid peptides	GO:0019538//protein metabolic process
GRMZM2G032225_T01	630	160	35	101.893	21.8609	-2.22063	Down	4.76688e-21	2.542e-18	-	-	-	-
GRMZM2G027167_T01	390	636	140	654.269	141.255	-2.21158	Down	1.34856e-78	4.55452e-75	-	GO:0043231//intracellular membrane-bounded organelle	-	-
GRMZM2G041308_T01	1026	74	17	28.9366	6.51992	-2.14997	Down	4.11602e-10	8.17716e-08	K00430|1|4e-161|565|sbi:SORBI_03g010250|peroxidase [EC:1.11.1.7]	GO:0030312//external encapsulating structure	GO:0003824//catalytic activity;GO:0016209//antioxidant activity;GO:0043169//cation binding;GO:0046906//tetrapyrrole binding	GO:0006950//response to stress;GO:0009607//response to biotic stimulus
AC211749.4_FGT007	297	54	13	72.9459	17.2238	-2.08243	Down	1.81205e-07	2.26663e-05	-	-	-	-
GRMZM2G448701_T01	462	45	11	39.0782	9.36897	-2.0604	Down	2.3397e-06	0.00022849	-	-	-	-
GRMZM2G106622_T01	819	49	12	24.0036	5.76552	-2.05773	Down	8.33058e-07	9.32657e-05	-	GO:0044424//intracellular part	-	GO:0009408//response to heat
GRMZM2G004984_T01	888	57	14	25.7529	6.20378	-2.05352	Down	1.06499e-07	1.40136e-05	K00430|1|2e-55|213|sbi:SORBI_05g001010|peroxidase [EC:1.11.1.7]	GO:0043231//intracellular membrane-bounded organelle	GO:0046906//tetrapyrrole binding;GO:0016209//antioxidant activity;GO:0043169//cation binding;GO:0003824//catalytic activity	GO:0006950//response to stress
AC149829.2_FGT002	255	80	20	125.867	30.8625	-2.02798	Down	3.79558e-10	7.61521e-08	-	-	-	-
GRMZM2G428216_T01	321	264	66	329.961	80.9058	-2.02798	Down	3.07196e-30	2.49001e-27	-	-	-	-
GRMZM2G035103_T01	795	83	21	41.8866	10.3942	-2.0107	Down	2.23214e-10	4.63919e-08	-	GO:0043231//intracellular membrane-bounded organelle	-	-
GRMZM2G146809_T01	249	93	24	149.847	37.9274	-1.98218	Down	2.78746e-11	6.56803e-09	-	GO:0016020//membrane;GO:0005618//cell wall;GO:0043231//intracellular membrane-bounded organelle	-	GO:0006950//response to stress
GRMZM2G126749_T01	1314	58	15	17.7091	4.49197	-1.97907	Down	1.65087e-07	2.08432e-05	K02183|1|6e-87|319|smo:SELMODRAFT_166784|calmodulin	-	-	-
GRMZM2G060974_T01	984	46	12	18.7554	4.79874	-1.96658	Down	3.61896e-06	0.000341886	K15382|1|7e-100|362|sbi:SORBI_03g001520|solute carrier family 50 (sugar transporter)	GO:0031224//intrinsic to membrane	-	-
GRMZM2G312877_T01	666	88	23	53.0118	13.5892	-1.96385	Down	1.24031e-10	2.68809e-08	K08234|1|1e-06|51.6|cre:CHLREDRAFT_143257|glyoxylase I family protein	-	GO:0003824//catalytic activity	-
GRMZM2G369839_T01	189	59	16	125.243	33.3119	-1.91062	Down	2.48858e-07	3.07491e-05	-	-	-	-
GRMZM2G300965_T01	2796	1158	316	166.163	44.4724	-1.90162	Down	1.08128e-116	4.86914e-113	K13447|1|0.0|1063|sbi:SORBI_03g014430|respiratory burst oxidase [EC:1.6.3.- 1.11.1.-]	GO:0031224//intrinsic to membrane	GO:0046872//metal ion binding;GO:0016209//antioxidant activity;GO:0050664//oxidoreductase activity, acting on NAD(P)H, oxygen as acceptor;GO:0005515//protein binding	GO:0006950//response to stress
GRMZM2G410338_T01	381	1217	344	1281.53	355.283	-1.85083	Down	3.48188e-118	1.76392e-114	-	GO:0043231//intracellular membrane-bounded organelle	GO:0005488//binding	GO:0010876//lipid localization
GRMZM2G131055_T01	1584	67	19	16.9701	4.71997	-1.84614	Down	7.59664e-08	1.03662e-05	-	-	GO:0016740//transferase activity	GO:0010243//response to organic nitrogen
GRMZM2G406313_T01	396	490	140	496.438	139.115	-1.83533	Down	4.19932e-48	5.86862e-45	-	GO:0043231//intracellular membrane-bounded organelle	GO:0005488//binding;GO:0016787//hydrolase activity	GO:0010876//lipid localization;GO:0019538//protein metabolic process
GRMZM2G006765_T02	1134	707	205	250.133	71.1347	-1.81407	Down	1.39597e-67	3.53599e-64	K10355|1|0.0|746|osa:4349863|actin, other eukaryote;K05692|5|0.0|740|bdi:100834364|actin beta/gamma 1	GO:0031981//nuclear lumen;GO:0005911//cell-cell junction;GO:0016020//membrane;GO:0009532//plastid stroma;GO:0030312//external encapsulating structure;GO:0043232;GO:0009526//plastid envelope	GO:0005198//structural molecule activity;GO:0032550	GO:0051603//proteolysis involved in cellular protein catabolic process;GO:0009913//epidermal cell differentiation;GO:0022622//root system development;GO:0006996//organelle organization;GO:0008104//protein localization;GO:0006006//glucose metabolic process;GO:0048588//developmental cell growth;GO:0009314//response to radiation;GO:0006950//response to stress;GO:0009725//response to hormone stimulus
GRMZM2G435380_T01	1260	104	31	33.1151	9.68127	-1.77422	Down	6.3819e-11	1.43692e-08	K01184|1|5e-101|366|ath:AT5G14650|polygalacturonase [EC:3.2.1.15]	-	GO:0016787//hydrolase activity	-
GRMZM2G389903_T01	183	90	28	197.313	60.2071	-1.71248	Down	3.10728e-09	5.4281e-07	-	-	-	-
GRMZM2G004856_T01	1635	67	21	16.4407	5.05408	-1.70175	Down	3.75006e-07	4.45696e-05	-	-	GO:0016798//hydrolase activity, acting on glycosyl bonds	GO:0044238//primary metabolic process
GRMZM2G458494_T01	1878	67	21	14.3134	4.40012	-1.70175	Down	3.75006e-07	4.47007e-05	-	GO:0016020//membrane	-	-
GRMZM2G430871_T01	762	56	18	29.4847	9.2952	-1.66541	Down	4.90644e-06	0.000448867	-	GO:0043231//intracellular membrane-bounded organelle	-	-
GRMZM2G481194_T01	612	65	21	42.6114	13.5023	-1.65803	Down	9.00382e-07	9.97013e-05	K13449|1|4e-26|115|rcu:RCOM_1381930|pathogenesis-related protein 1	-	-	-
GRMZM2G106792_T01	1038	240	79	92.7636	29.9482	-1.63109	Down	6.77956e-21	3.56834e-18	K08488|1|2e-10|65.1|ath:AT1G32270|syntaxin 7	GO:0043231//intracellular membrane-bounded organelle	-	-
AC213621.5_FGT004	1293	63	21	19.5482	6.3909	-1.61294	Down	2.1326e-06	0.000210805	-	-	-	-
GRMZM2G079436_T01	2160	409	138	75.9685	25.1401	-1.59541	Down	1.79113e-33	1.72835e-30	-	-	-	-
GRMZM2G081090_T01	579	59	20	40.8825	13.5923	-1.58869	Down	5.75038e-06	0.000517892	-	-	-	-
GRMZM2G051915_T01	459	151	52	131.986	44.5791	-1.56594	Down	5.46066e-13	1.53687e-10	K11492|1|8e-07|50.8|mtr:MTR_5g015600|condensin-2 complex subunit G2	-	-	-
GRMZM2G454901_T01	429	58	20	54.2418	18.3448	-1.56403	Down	8.77348e-06	0.000761395	-	-	-	-
GRMZM2G113332_T01	339	98	34	115.982	39.4657	-1.55523	Down	7.79864e-09	1.25922e-06	K07213|1|2e-33|138|zma:100276197|copper chaperone	GO:0009536//plastid;GO:0005576//extracellular region	GO:0005507//copper ion binding	GO:0009813//flavonoid biosynthetic process;GO:0006575//cellular modified amino acid metabolic process;GO:0030003//cellular cation homeostasis;GO:0034755//iron ion transmembrane transport;GO:0006605//protein targeting;GO:0006996//organelle organization;GO:0006970//response to osmotic stress;GO:0010038//response to metal ion;GO:0070838//divalent metal ion transport;GO:0009626//plant-type hypersensi…
AC203989.4_FGT001	930	147	51	63.4159	21.5788	-1.55523	Down	1.43207e-12	3.84363e-10	K10712|1|5e-126|448|zma:100282770|cysteamine dioxygenase [EC:1.13.11.19]	-	GO:0016702//oxidoreductase activity, acting on single donors with incorporation of molecular oxygen, incorporation of two atoms of oxygen	-
GRMZM2G037156_T01	474	69	24	58.4029	19.9239	-1.55154	Down	1.3912e-06	0.000146068	K00430|1|6e-62|234|sbi:SORBI_03g010230|peroxidase [EC:1.11.1.7]	GO:0043231//intracellular membrane-bounded organelle	GO:0046906//tetrapyrrole binding;GO:0016209//antioxidant activity;GO:0043169//cation binding;GO:0003824//catalytic activity	GO:0006950//response to stress
GRMZM2G127294_T01	1365	74	26	21.7502	7.49517	-1.53699	Down	6.83954e-07	7.8748e-05	K15015|1|5e-15|80.9|bdi:100845305|solute carrier family 32 (vesicular inhibitory amino acid transporter);K14209|4|4e-13|74.3|ppp:PHYPADRAFT_144039|solute carrier family 36 (proton-coupled amino acid transporter)	GO:0031224//intrinsic to membrane	-	GO:0006865//amino acid transport;GO:0009628//response to abiotic stimulus
GRMZM2G094328_T01	792	533	188	270.001	93.4058	-1.53138	Down	1.02904e-40	1.19157e-37	-	GO:0043231//intracellular membrane-bounded organelle;GO:0005576//extracellular region;GO:0030312//external encapsulating structure	GO:0046914//transition metal ion binding	GO:0006970//response to osmotic stress
GRMZM5G843352_T01	423	85	30	80.6199	27.9076	-1.53048	Down	1.098e-07	1.43548e-05	-	-	-	-
GRMZM2G087809_T01	399	146	52	146.806	51.2828	-1.51736	Down	4.21032e-12	1.07997e-09	-	-	-	-
GRMZM2G342246_T01	969	2014	719	833.872	291.975	-1.51398	Down	2.00224e-146	2.70489e-142	-	GO:0030312//external encapsulating structure;GO:0043231//intracellular membrane-bounded organelle	-	GO:0000003//reproduction
GRMZM2G032028_T01	471	61	22	51.9604	18.3799	-1.49929	Down	9.81196e-06	0.000833667	-	-	-	-
GRMZM2G012183_T01	897	82	30	36.6763	13.1604	-1.47864	Down	3.71524e-07	4.44163e-05	-	-	-	-
GRMZM2G022915_T01	2373	144	53	24.3461	8.78859	-1.46998	Down	1.79439e-11	4.35468e-09	K06694|1|1e-18|93.6|zma:100284046|26S proteasome non-ATPase regulatory subunit 10	GO:0031224//intrinsic to membrane;GO:0043231//intracellular membrane-bounded organelle	GO:0005267//potassium channel activity	GO:0048588//developmental cell growth;GO:0006970//response to osmotic stress;GO:0034220//ion transmembrane transport;GO:0030001//metal ion transport;GO:0000904//cell morphogenesis involved in differentiation
GRMZM2G131281_T01	684	78	29	45.7512	16.6833	-1.4554	Down	9.68562e-07	0.000106379	K09286|1|7e-17|85.5|ath:AT1G43160|EREBP-like factor	-	-	-
GRMZM2G027221_T01	522	255	95	195.99	71.6134	-1.45248	Down	6.88152e-19	3.13364e-16	-	GO:0043231//intracellular membrane-bounded organelle	-	-
GRMZM2G010731_T01	843	80	30	38.0738	14.0034	-1.44302	Down	8.24978e-07	9.28742e-05	K08241|1|2e-43|174|vvi:100260930|jasmonate O-methyltransferase [EC:2.1.1.141]	-	GO:0016741	GO:0008152//metabolic process
GRMZM2G407740_T01	1047	117	44	44.8335	16.5366	-1.43891	Down	2.54272e-09	4.53971e-07	K00430|1|0.0|639|zma:100382033|peroxidase [EC:1.11.1.7]	GO:0043231//intracellular membrane-bounded organelle;GO:0030312//external encapsulating structure	GO:0046906//tetrapyrrole binding;GO:0016209//antioxidant activity;GO:0043169//cation binding;GO:0003824//catalytic activity	GO:0009607//response to biotic stimulus;GO:0006950//response to stress
AC225718.2_FGT006	399	74	28	74.4085	27.6138	-1.43008	Down	2.51506e-06	0.000244437	K13448|1|4e-06|48.1|rcu:RCOM_1407570|calcium-binding protein CML	-	GO:0046872//metal ion binding	-
GRMZM2G079491_T02	2208	111	42	20.1692	7.48499	-1.43008	Down	7.65324e-09	1.24566e-06	-	-	-	-
GRMZM2G345700_T01	438	171	65	156.634	58.3956	-1.42346	Down	8.4463e-13	2.36077e-10	-	-	-	-
GRMZM2G448883_T01	948	76	29	32.1639	12.0373	-1.41793	Down	2.13444e-06	0.000210473	-	GO:0005618//cell wall;GO:0043231//intracellular membrane-bounded organelle	-	GO:0009725//response to hormone stimulus
GRMZM2G335593_T01	504	115	44	91.5443	34.3529	-1.41404	Down	5.54068e-09	9.16542e-07	-	-	-	-
GRMZM2G145444_T01	915	73	28	32.0085	12.0414	-1.41045	Down	3.72442e-06	0.000347796	K09422|1|5e-137|485|zma:100281240|myb proto-oncogene protein, plant	-	GO:0003676//nucleic acid binding	-
GRMZM2G035156_T01	279	78	30	112.164	42.3115	-1.40649	Down	1.80919e-06	0.000181492	-	GO:0043231//intracellular membrane-bounded organelle	GO:0005515//protein binding	GO:0048506;GO:0043401//steroid hormone mediated signaling pathway;GO:0000902//cell morphogenesis;GO:0010015//root morphogenesis;GO:0009639//response to red or far red light
GRMZM2G316907_T01	3300	168	65	20.4249	7.75069	-1.39793	Down	2.6731e-12	7.03477e-10	K13420|1|4e-156|550|vvi:100253808|LRR receptor-like serine/threonine-protein kinase FLS2 [EC:2.7.11.1]	GO:0043231//intracellular membrane-bounded organelle	GO:0016301//kinase activity	-
GRMZM2G387594_T01	195	111	43	228.377	86.771	-1.39613	Down	1.41123e-08	2.16645e-06	-	-	-	-
GRMZM2G088765_T01	1014	2237	885	885.099	343.436	-1.3658	Down	2.24752e-139	2.27719e-135	K00430|1|1e-169|593|zma:100282431|peroxidase [EC:1.11.1.7]	GO:0005618//cell wall;GO:0043231//intracellular membrane-bounded organelle;GO:0005576//extracellular region;GO:0016020//membrane	GO:0043169//cation binding;GO:0046906//tetrapyrrole binding;GO:0016209//antioxidant activity;GO:0003824//catalytic activity	GO:0009314//response to radiation;GO:0006952//defense response;GO:0010038//response to metal ion;GO:0040007//growth;GO:0000902//cell morphogenesis;GO:0006970//response to osmotic stress
GRMZM2G166141_T01	663	123	49	74.4313	29.082	-1.35578	Down	5.18942e-09	8.65501e-07	-	GO:0043231//intracellular membrane-bounded organelle;GO:0005576//extracellular region;GO:0030312//external encapsulating structure	GO:0046914//transition metal ion binding	GO:0006970//response to osmotic stress
GRMZM2G122072_T01	1467	95	38	25.9811	10.1928	-1.34991	Down	3.203e-07	3.88656e-05	K13263|1|3e-75|280|gmx:100101902|isoflavone 7-O-glucosyltransferase [EC:2.4.1.170];K08237|2|2e-74|278|vvi:100246482|hydroquinone glucosyltransferase [EC:2.4.1.218]	-	GO:0016757//transferase activity, transferring glycosyl groups	-
GRMZM2G160062_T01	984	95	38	38.734	15.196	-1.34991	Down	3.203e-07	3.87496e-05	K00430|1|4e-57|219|gmx:100811249|peroxidase [EC:1.11.1.7]	GO:0043231//intracellular membrane-bounded organelle	GO:0046906//tetrapyrrole binding;GO:0016209//antioxidant activity;GO:0043169//cation binding;GO:0003824//catalytic activity	GO:0006950//response to stress
GRMZM2G400714_T01	837	97	39	46.4954	18.335	-1.34249	Down	2.69942e-07	3.3052e-05	-	GO:0005622//intracellular	-	-
GRMZM2G342685_T01	732	119	48	65.2228	25.8031	-1.33784	Down	1.29943e-08	2.01005e-06	-	GO:0043231//intracellular membrane-bounded organelle	-	-
GRMZM2G000812_T01	759	332	137	175.493	71.0264	-1.30499	Down	9.81482e-21	4.9108e-18	K15382|1|1e-120|430|zma:100382256|solute carrier family 50 (sugar transporter)	GO:0016021//integral to membrane;GO:0009536//plastid	GO:0015144//carbohydrate transmembrane transporter activity	-
GRMZM2G438840_T01	3144	188	78	23.9905	9.76232	-1.29717	Down	2.79706e-12	7.3135e-10	K00924|1|2e-172|604|ath:AT1G75820|[EC:2.7.1.-];K08286|5|4e-150|530|ath:AT4G28490|protein-serine/threonine kinase [EC:2.7.11.-]	GO:0043231//intracellular membrane-bounded organelle	GO:0032550;GO:0004672//protein kinase activity	GO:0006464//cellular protein modification process
GRMZM2G016922_T01	2547	158	66	24.8881	10.1966	-1.28737	Down	1.94587e-10	4.08613e-08	K04121|1|0.0|872|zma:100279558|ent-kaurene synthase [EC:4.2.3.19];K14038|2|0.0|745|osa:4329728|ent-pimara-8(14),15-diene synthase [EC:4.2.3.30];K14044|4|0.0|732|osa:4350502|stemar-13-ene synthase [EC:4.2.3.33]	GO:0043231//intracellular membrane-bounded organelle	GO:0010333//terpene synthase activity	GO:0016101//diterpenoid metabolic process
GRMZM2G173669_T01	909	162	68	71.5015	29.4365	-1.28037	Down	1.37395e-10	2.96188e-08	K15382|1|3e-159|558|zma:100282708|solute carrier family 50 (sugar transporter)	GO:0043231//intracellular membrane-bounded organelle;GO:0016021//integral to membrane	GO:0015144//carbohydrate transmembrane transporter activity	GO:0009751//response to salicylic acid stimulus;GO:0006970//response to osmotic stress;GO:0009737//response to abscisic acid stimulus;GO:0010260//organ senescence
GRMZM2G327595_T01	1674	403	170	96.5858	39.9608	-1.27323	Down	5.80818e-24	3.46168e-21	K13289|1|3e-150|530|rcu:RCOM_0962680|cathepsin A (carboxypeptidase C) [EC:3.4.16.5]	-	GO:0004180//carboxypeptidase activity	GO:0019538//protein metabolic process
GRMZM2G028677_T01	1596	115	49	28.9087	12.081	-1.25876	Down	9.75576e-08	1.29633e-05	K00487|1|0.0|871|zma:100284998|trans-cinnamate 4-monooxygenase [EC:1.14.13.11]	GO:0043231//intracellular membrane-bounded organelle	GO:0046906//tetrapyrrole binding;GO:0046914//transition metal ion binding;GO:0016709//oxidoreductase activity, acting on paired donors, with incorporation or reduction of molecular oxygen, NAD(P)H as one donor, and incorporation of one atom of oxygen	-
AC209819.3_FGT005	1095	352	150	128.971	53.9036	-1.25859	Down	8.89294e-21	4.56219e-18	K16040|1|2e-75|280|vvi:100233030|trans-resveratrol di-O-methyltransferase [EC:2.1.1.240];K13230|2|6e-65|246|zma:100147731|2,4,7-trihydroxy-1,4-benzoxazin-3-one-glucoside 7-O-methyltransferase [EC:2.1.1.241];K05279|3|1e-29|129|aly:ARALYDRAFT_495497|flavonol 3-O-methyltransferase [EC:2.1.1.76]	-	GO:0008168//methyltransferase activity	-
GRMZM2G135013_T01	2637	180	77	27.3858	11.49	-1.25305	Down	2.84066e-11	6.6547e-09	K04733|1|1e-56|219|smo:SELMODRAFT_159261|interleukin-1 receptor-associated kinase 4 [EC:2.7.11.1];K13416|2|5e-53|207|aly:ARALYDRAFT_491347|brassinosteroid insensitive 1-associated receptor kinase 1 [EC:2.7.10.1 2.7.11.1];K13417|5|1e-52|206|aly:ARALYDRAFT_899604|somatic embryogenesis receptor kinase 4 [EC:2.7.10.1 2.7.11.1]	GO:0043231//intracellular membrane-bounded organelle	GO:0016772//transferase activity, transferring phosphorus-containing groups	-
GRMZM2G117007_T01	1119	198	85	70.9903	29.8903	-1.24795	Down	3.43786e-12	8.8745e-10	K15172|1|2e-29|128|vcn:VOLCADRAFT_106802|transcription elongation factor SPT5	-	GO:0005488//binding	-
GRMZM2G119755_T01	543	157	68	116.002	49.2777	-1.23514	Down	8.09448e-10	1.56216e-07	-	-	-	-
GRMZM2G037015_T01	1707	90	39	21.153	8.99026	-1.23443	Down	3.48204e-06	0.000330492	K14861|1|2e-16|85.9|gmx:100777901|nucleolar pre-ribosomal-associated protein 1	GO:0009536//plastid;GO:0016020//membrane	-	-
GRMZM2G131683_T01	2085	128	56	24.6302	10.5687	-1.22063	Down	3.96998e-08	5.66533e-06	-	-	GO:0015036//disulfide oxidoreductase activity	GO:0007165//signal transduction;GO:0019725//cellular homeostasis
GRMZM2G082484_T01	1134	515	226	182.204	78.4217	-1.21623	Down	3.37644e-28	2.58189e-25	K10355|1|0.0|750|osa:4349087|actin, other eukaryote;K05692|4|0.0|741|bdi:100834364|actin beta/gamma 1	GO:0031981//nuclear lumen;GO:0005911//cell-cell junction;GO:0016020//membrane;GO:0009532//plastid stroma;GO:0030312//external encapsulating structure;GO:0043232;GO:0009526//plastid envelope	GO:0005198//structural molecule activity;GO:0032550	GO:0051603//proteolysis involved in cellular protein catabolic process;GO:0009913//epidermal cell differentiation;GO:0022622//root system development;GO:0006996//organelle organization;GO:0008104//protein localization;GO:0006006//glucose metabolic process;GO:0048588//developmental cell growth;GO:0009314//response to radiation;GO:0006950//response to stress;GO:0009725//response to hormone stimulus
GRMZM2G474033_T01	1338	242	107	72.5643	31.468	-1.20538	Down	6.98484e-14	2.08148e-11	-	-	-	-
GRMZM2G135165_T01	1152	709	314	246.921	107.255	-1.203	Down	1.42145e-37	1.51601e-34	-	GO:0043231//intracellular membrane-bounded organelle	-	-
GRMZM2G427954_T01	1176	169	75	57.6558	25.0954	-1.20004	Down	4.6278e-10	9.14905e-08	K00430|1|1e-60|232|sbi:SORBI_05g001010|peroxidase [EC:1.11.1.7]	-	GO:0003824//catalytic activity;GO:0016209//antioxidant activity;GO:0043169//cation binding;GO:0046906//tetrapyrrole binding	GO:0006950//response to stress
GRMZM2G055802_T01	384	90	40	94.0319	40.9892	-1.1979	Down	5.85754e-06	0.000524049	-	GO:0043231//intracellular membrane-bounded organelle	GO:0016787//hydrolase activity;GO:0004866//endopeptidase inhibitor activity	GO:0019538//protein metabolic process;GO:0051346//negative regulation of hydrolase activity
AC206666.2_FGT004	399	166	74	166.916	72.9793	-1.19357	Down	7.79846e-10	1.51223e-07	-	-	GO:0097159//organic cyclic compound binding;GO:0046914//transition metal ion binding	-
GRMZM2G429118_T01	1464	157	70	43.0251	18.8147	-1.19332	Down	2.2568e-09	4.11998e-07	K08679|1|0.0|769|zma:100280936|UDP-glucuronate 4-epimerase [EC:5.1.3.6]	-	GO:0036094//small molecule binding;GO:0016854//racemase and epimerase activity;GO:0048037//cofactor binding	GO:0044238//primary metabolic process
GRMZM2G106324_T01	390	1201	539	1235.5	543.832	-1.18386	Down	6.38854e-61	1.17689e-57	-	GO:0043231//intracellular membrane-bounded organelle	-	-
GRMZM2G149452_T01	1185	464	209	157.095	69.4015	-1.1786	Down	2.1216e-24	1.30279e-21	-	-	-	-
GRMZM2G395267_T01	2412	273	123	45.4098	20.0664	-1.17822	Down	5.62194e-15	1.76625e-12	K03549|1|0.0|886|sbi:SORBI_06g014930|KUP system potassium uptake protein	-	GO:0022820//potassium ion symporter activity	GO:0034220//ion transmembrane transport
GRMZM2G003179_T01	468	148	67	126.876	56.3339	-1.17134	Down	1.07644e-08	1.69093e-06	K14686|1|5e-31|131|sbi:SORBI_01g033790|solute carrier family 31 (copper transporter), member 1	-	-	-
GRMZM2G391286_T01	396	529	240	535.95	238.483	-1.16821	Down	3.13576e-27	2.26939e-24	-	GO:0043231//intracellular membrane-bounded organelle	GO:0005488//binding	GO:0010876//lipid localization
GRMZM2G124863_T01	981	502	231	205.305	92.6582	-1.14777	Down	3.0258e-25	1.9779e-22	-	-	GO:0019842//vitamin binding;GO:0003824//catalytic activity	-
GRMZM2G053503_T02	693	281	130	162.681	73.8161	-1.14004	Down	1.1635e-14	3.59957e-12	K09286|1|7e-15|79.0|gmx:100170723|EREBP-like factor	-	-	-
GRMZM2G055101_T01	1743	118	55	27.1612	12.4167	-1.12926	Down	7.2283e-07	8.22889e-05	-	-	GO:0016798//hydrolase activity, acting on glycosyl bonds	GO:0005975//carbohydrate metabolic process
GRMZM2G013448_T04	954	167	78	70.2315	32.1727	-1.12628	Down	3.90858e-09	6.68384e-07	K05933|1|0.0|647|zma:100283053|aminocyclopropanecarboxylate oxidase [EC:1.14.17.4]	-	GO:0046914//transition metal ion binding;GO:0016705//oxidoreductase activity, acting on paired donors, with incorporation or reduction of molecular oxygen	-
GRMZM2G081957_T02	1005	287	135	114.572	52.8578	-1.11607	Down	1.72206e-14	5.24749e-12	-	-	-	-
GRMZM2G140455_T01	399	220	104	221.214	102.566	-1.1089	Down	2.42986e-11	5.79279e-09	K05759|1|5e-75|276|zma:100283110|profilin	GO:0044444//cytoplasmic part;GO:0043231//intracellular membrane-bounded organelle;GO:0043232	GO:0008092//cytoskeletal protein binding	GO:0007010//cytoskeleton organization
GRMZM2G159691_T01	300	160	76	213.975	99.6858	-1.10198	Down	1.49503e-08	2.27784e-06	-	GO:0031224//intrinsic to membrane	-	-
GRMZM2G021427_T01	804	246	117	122.756	57.2626	-1.10013	Down	2.2637e-12	5.99629e-10	-	GO:0030312//external encapsulating structure;GO:0043231//intracellular membrane-bounded organelle	-	GO:0000003//reproduction
GRMZM2G129935_T01	1143	103	49	36.1539	16.8691	-1.09977	Down	5.91136e-06	0.0005277	K00430|1|9e-59|225|pop:POPTR_827123|peroxidase [EC:1.11.1.7]	-	GO:0003824//catalytic activity;GO:0016209//antioxidant activity;GO:0043169//cation binding;GO:0046906//tetrapyrrole binding	GO:0006950//response to stress
GRMZM5G824920_T01	1506	175	84	46.6205	21.948	-1.08687	Down	4.71522e-09	7.96243e-07	K14489|1|1e-18|92.8|vvi:100263145|arabidopsis histidine kinase 2/3/4 (cytokinin receptor) [EC:2.7.13.3]	GO:0031225//anchored to membrane;GO:0043231//intracellular membrane-bounded organelle	GO:0008422//beta-glucosidase activity	GO:0044238//primary metabolic process
GRMZM2G048474_T01	1047	1638	794	627.669	298.411	-1.0727	Down	1.3611e-70	3.9402e-67	K00430|1|3e-47|187|aly:ARALYDRAFT_913079|peroxidase [EC:1.11.1.7]	GO:0043231//intracellular membrane-bounded organelle	GO:0046906//tetrapyrrole binding;GO:0016209//antioxidant activity;GO:0043169//cation binding;GO:0003824//catalytic activity	GO:0006950//response to stress
GRMZM2G044049_T01	1107	1291	626	467.889	222.519	-1.07223	Down	5.56792e-56	9.40236e-53	K00430|1|6e-63|239|ath:AT5G51890|peroxidase [EC:1.11.1.7]	GO:0043231//intracellular membrane-bounded organelle	GO:0046906//tetrapyrrole binding;GO:0016209//antioxidant activity;GO:0043169//cation binding;GO:0003824//catalytic activity	GO:0006950//response to stress
GRMZM2G364977_T01	2949	554	269	75.37	35.8937	-1.07026	Down	6.58136e-25	4.16765e-22	K13420|1|2e-67|256|sbi:SORBI_06g028760|LRR receptor-like serine/threonine-protein kinase FLS2 [EC:2.7.11.1];K13415|5|3e-58|225|ath:AT4G39400|protein brassinosteroid insensitive 1 [EC:2.7.10.1 2.7.11.1]	-	-	-
AC203753.4_FGT006	1737	191	93	44.1161	21.068	-1.06625	Down	1.68826e-09	3.12428e-07	K01187|1|3e-146|516|bdi:100828221|alpha-glucosidase [EC:3.2.1.20]	GO:0009536//plastid	GO:0004558//alpha-glucosidase activity;GO:0005488//binding	GO:0044238//primary metabolic process
GRMZM2G022931_T01	750	1524	745	815.244	390.873	-1.06053	Down	1.26155e-64	3.00754e-61	-	GO:0005618//cell wall;GO:0031225//anchored to membrane;GO:0043231//intracellular membrane-bounded organelle	-	GO:0009832//plant-type cell wall biogenesis
GRMZM2G121868_T01	696	190	93	109.524	52.5793	-1.05868	Down	2.30718e-09	4.17435e-07	-	-	-	-
GRMZM2G032602_T01	2772	196	96	28.3679	13.6276	-1.05773	Down	1.32708e-09	2.50158e-07	K13459|1|5e-112|404|rcu:RCOM_1047690|disease resistance protein RPS2	GO:0009536//plastid;GO:0005840//ribosome;GO:0044446//intracellular organelle part	GO:0016462//pyrophosphatase activity;GO:0032550	GO:0051707//response to other organism;GO:0010033//response to organic substance;GO:0007165//signal transduction;GO:0044238//primary metabolic process;GO:0045087//innate immune response;GO:0044249//cellular biosynthetic process
GRMZM2G082199_T01	474	153	75	129.502	62.2621	-1.05655	Down	8.79738e-08	1.1806e-05	K13412|1|7e-07|51.2|vcn:VOLCADRAFT_74309|calcium-dependent protein kinase [EC:2.7.11.1]	GO:0044424//intracellular part;GO:0016020//membrane	GO:0005543//phospholipid binding	GO:0009626//plant-type hypersensitive response;GO:0009813//flavonoid biosynthetic process;GO:0006605//protein targeting
GRMZM2G437481_T01	672	108	53	64.479	31.0347	-1.05495	Down	7.30316e-06	0.000637893	K12126|1|1e-06|51.6|aly:ARALYDRAFT_471048|phytochrome-interacting factor 3	GO:0043231//intracellular membrane-bounded organelle	GO:0005515//protein binding	-
GRMZM2G112792_T01	1797	244	120	54.476	26.2769	-1.05183	Down	1.60917e-11	3.9525e-09	-	GO:0043231//intracellular membrane-bounded organelle;GO:0030312//external encapsulating structure	GO:0016616//oxidoreductase activity, acting on the CH-OH group of donors, NAD or NADP as acceptor;GO:0016899//oxidoreductase activity, acting on the CH-OH group of donors, oxygen as acceptor;GO:0000166//nucleotide binding	-
GRMZM2G170044_T01	621	219	108	141.487	68.4342	-1.04788	Down	1.98548e-10	4.14781e-08	-	GO:0043231//intracellular membrane-bounded organelle	GO:0005488//binding	GO:0010876//lipid localization
GRMZM2G449681_T01	1497	107	53	28.6765	13.9314	-1.04153	Down	9.99908e-06	0.000844256	K13424|1|0.0|712|zma:100281160|WRKY transcription factor 33	-	-	-
GRMZM2G359929_T01	3033	109	54	14.4184	7.00587	-1.04128	Down	8.28448e-06	0.000720501	-	GO:0043231//intracellular membrane-bounded organelle;GO:0044444//cytoplasmic part	-	-
GRMZM2G460396_T01	2973	184	92	24.8306	12.1768	-1.02798	Down	9.52244e-09	1.51939e-06	K10357|1|0.0|1264|aly:ARALYDRAFT_887631|myosin V;K03165|3|0.0|822|ota:Ot06g03550|DNA topoisomerase III [EC:5.99.1.2];K06675|4|2e-07|56.6|bdi:100831033|structural maintenance of chromosome 4;K06638|5|1e-06|53.9|rcu:RCOM_0496470|mitotic spindle assembly checkpoint protein MAD1	GO:0015629//actin cytoskeleton	GO:0008092//cytoskeletal protein binding;GO:0017111//nucleoside-triphosphatase activity;GO:0032550	-
AC187262.4_FGT007	504	1555	783	1237.84	611.325	-1.01781	Down	1.01133e-61	2.04937e-58	-	-	-	-
GRMZM2G089836_T01	2022	1140	580	226.197	112.872	-1.00289	Down	1.16164e-44	1.47122e-41	K01193|1|0.0|1011|osa:4328018|beta-fructofuranosidase [EC:3.2.1.26]	GO:0005773//vacuole;GO:0005618//cell wall	GO:0004558//alpha-glucosidase activity;GO:0050738	GO:0044238//primary metabolic process
