# Supplementary material for: Comparative Transcriptome Profiling of the Maize Primary, Crown and Seminal Root in Response to Salinity Stress
Source: PLoS One. 2015 Mar 24;10(3):e0121222. doi: 10.1371/journal.pone.0121222 (PMC4372355; doi:10.1371/journal.pone.0121222)
Supplement: S3 Dataset — (XLSX) [file pone.0121222.s003.xlsx]

## Sheet: Sheet1
S3_Dataset Genes regulated speciﬁcally in each root type after NaCl treatment (log2 Ratio ≥ 1, FDR ≤ 0.001)

## Sheet: CR salt-CR
Genes	CR-Expression	CR-salt-Expression	log2 Ratio(CR-salt/CR)
GRMZM2G138589_T01	6	38	2.70815
GRMZM2G422750_T03	6	34	2.54769
GRMZM2G095126_T01	7	36	2.40776
GRMZM2G072500_T01	14	59	2.12047
GRMZM2G058279_T01	11	46	2.10932
GRMZM2G167549_T05	15	56	1.94565
GRMZM2G450717_T01	71	257	1.90106
GRMZM2G094990_T01	17	58	1.8157
GRMZM2G078472_T03	76	252	1.77454
GRMZM2G143258_T01	17	55	1.73908
GRMZM2G383404_T01	255	803	1.70009
GRMZM5G886177_T01	17	53	1.68564
GRMZM2G049915_T01	2104	6359	1.64085
GRMZM2G063756_T01	157	457	1.58661
GRMZM2G175076_T01	40	116	1.58124
GRMZM2G039983_T01	23	65	1.54399
GRMZM2G060886_T02	1024	2829	1.51126
GRMZM2G371793_T01	87	239	1.50311
GRMZM2G059465_T01	37	100	1.47959
GRMZM2G122302_T01	33	87	1.44373
GRMZM2G037545_T01	28	72	1.40776
AC206425.3_FGT002	161	412	1.40077
GRMZM2G133475_T01	214	543	1.38853
GRMZM5G894808_T01	44	108	1.34064
AC207722.2_FGT009	33	78	1.28619
GRMZM2G053669_T01	842	1969	1.27076
GRMZM2G062396_T01	52	121	1.26361
GRMZM2G167336_T01	49	109	1.19866
GRMZM2G020940_T01	477	1053	1.18763
GRMZM2G344911_T01	45	99	1.18269
GRMZM2G028041_T01	66	145	1.1807
GRMZM2G025832_T01	164	359	1.17547
GRMZM2G073943_T01	177	387	1.17377
GRMZM5G866432_T01	55	120	1.17072
GRMZM2G345717_T01	83	176	1.12958
GRMZM2G105348_T01	293	616	1.11721
GRMZM2G350020_T01	56	117	1.10819
GRMZM2G174984_T01	88	183	1.10145
GRMZM2G149636_T01	59	121	1.08141
GRMZM2G172826_T01	99	203	1.08116
GRMZM5G858887_T01	55	110	1.04519
GRMZM2G157760_T01	61	122	1.04519
GRMZM2G137151_T01	81	158	1.00912
AC234185.1_FGT004	373	726	1.00598
GRMZM2G153488_T01	82	1	-6.31237
AC198414.2_FGT001	44	2	-4.41425
GRMZM2G329710_T01	97	8	-3.55473
GRMZM2G052266_T01	30	3	-3.27674
GRMZM2G140824_T01	49	5	-3.2476
GRMZM2G119766_T01	83	11	-2.87042
GRMZM2G106393_T01	44	7	-2.60689
GRMZM2G159125_T01	36	6	-2.53978
GRMZM2G344539_T01	83	15	-2.42296
GRMZM2G144224_T01	151	28	-2.38586
GRMZM2G062009_T01	46	9	-2.30845
GRMZM2G037284_T01	80	16	-2.27674
GRMZM2G151921_T01	88	18	-2.24432
GRMZM2G587231_T01	60	13	-2.16127
GRMZM2G080992_T01	50	12	-2.01371
GRMZM2G061052_T01	91	22	-2.00318
AC233953.1_FGT004	51	13	-1.9268
GRMZM2G429396_T01	48	13	-1.83934
GRMZM2G021706_T01	84	24	-1.76217
GRMZM2G164814_T01	221	66	-1.69832
GRMZM2G057959_T01	99	31	-1.62998
GRMZM2G438386_T01	62	20	-1.58708
GRMZM2G164064_T01	119	39	-1.56423
GRMZM2G126765_T01	75	25	-1.53978
GRMZM2G060647_T03	65	23	-1.45362
GRMZM2G476477_T01	101	36	-1.4431
GRMZM2G096958_T01	1302	472	-1.41869
GRMZM2G111922_T01	77	28	-1.41425
GRMZM2G080041_T01	99	36	-1.41425
GRMZM2G134947_T01	195	72	-1.39222
GRMZM2G015976_T01	126	49	-1.31738
GRMZM2G412604_T01	4101	1596	-1.31633
GRMZM2G051842_T02	381	149	-1.30929
GRMZM2G070087_T01	3594	1412	-1.30267
GRMZM2G379780_T01	363	146	-1.26882
GRMZM2G019411_T01	202	82	-1.25547
GRMZM2G065030_T01	1393	576	-1.22887
GRMZM2G157845_T01	420	174	-1.22612
GRMZM2G449133_T01	834	347	-1.21993
GRMZM2G018876_T01	124	53	-1.18109
GRMZM2G137964_T01	124	54	-1.15412
GRMZM2G111616_T01	236	106	-1.10954
GRMZM2G341410_T01	2435	1104	-1.096
GRMZM2G096171_T01	327	149	-1.08879
GRMZM2G014902_T01	176	82	-1.05669
GRMZM5G819302_T01	257	120	-1.05355
GRMZM2G175177_T04	204	96	-1.04228
GRMZM2G137535_T01	137	65	-1.03048
GRMZM2G016890_T01	1948	926	-1.02772
GRMZM5G879116_T01	234	113	-1.005

## Sheet: SR salt-SR
Genes	SR-Expression	SR-salt-Expression	log2 Ratio(SR-salt/SR)
GRMZM2G136364_T02	2	24	3.55698
GRMZM2G055545_T01	7	64	3.16467
GRMZM2G105935_T01	8	71	3.12177
GRMZM2G058491_T01	4	33	3.01641
GRMZM2G051943_T01	5	35	2.77937
GRMZM2G112244_T01	16	104	2.67246
GRMZM2G320373_T01	7	40	2.48659
GRMZM2G000221_T01	10	57	2.48298
GRMZM2G409131_T01	30	140	2.19441
GRMZM2G125196_T01	28	98	1.77937
GRMZM2G139467_T01	31	94	1.57241
GRMZM2G009223_T01	65	190	1.51951
GRMZM2G095725_T02	33	89	1.40336
GRMZM2G063162_T01	38	90	1.21595
GRMZM2G108133_T01	139	326	1.20181
GRMZM2G055699_T01	42	96	1.16467
GRMZM2G413897_T01	59	132	1.13377
GRMZM2G438960_T01	118	256	1.08938
GRMZM2G141473_T01	1844	3948	1.0703
GRMZM5G892758_T01	51	108	1.05448
GRMZM2G149576_T01	265	550	1.02546
AC197705.4_FGT001	160	15	-3.44302
GRMZM5G885362_T01	31	3	-3.39721
GRMZM2G059836_T01	37	4	-3.23743
GRMZM2G138450_T01	295	34	-3.14509
GRMZM2G381404_T01	26	3	-3.14346
GRMZM2G355572_T01	107	14	-2.96209
GRMZM2G419239_T01	35	7	-2.34991
GRMZM2G059502_T02	44	9	-2.31749
AC211749.4_FGT007	54	13	-2.08243
GRMZM2G448701_T01	45	11	-2.0604
GRMZM2G106622_T01	49	12	-2.05773
GRMZM2G004984_T01	57	14	-2.05352
GRMZM2G428216_T01	264	66	-2.02798
GRMZM2G035103_T01	83	21	-2.0107
GRMZM2G146809_T01	93	24	-1.98218
GRMZM2G126749_T01	58	15	-1.97907
GRMZM2G369839_T01	59	16	-1.91062
GRMZM2G131055_T01	67	19	-1.84614
GRMZM2G389903_T01	90	28	-1.71248
GRMZM2G004856_T01	67	21	-1.70175
GRMZM2G458494_T01	67	21	-1.70175
GRMZM2G430871_T01	56	18	-1.66541
GRMZM2G481194_T01	65	21	-1.65803
GRMZM2G106792_T01	240	79	-1.63109
AC213621.5_FGT004	63	21	-1.61294
GRMZM2G454901_T01	58	20	-1.56403
GRMZM2G113332_T01	98	34	-1.55523
GRMZM2G037156_T01	69	24	-1.55154
GRMZM2G127294_T01	74	26	-1.53699
GRMZM5G843352_T01	85	30	-1.53048
GRMZM2G087809_T01	146	52	-1.51736
GRMZM2G032028_T01	61	22	-1.49929
GRMZM2G022915_T01	144	53	-1.46998
GRMZM2G027221_T01	255	95	-1.45248
GRMZM2G010731_T01	80	30	-1.44302
AC225718.2_FGT006	74	28	-1.43008
GRMZM2G345700_T01	171	65	-1.42346
GRMZM2G448883_T01	76	29	-1.41793
GRMZM2G335593_T01	115	44	-1.41404
GRMZM2G145444_T01	73	28	-1.41045
GRMZM2G316907_T01	168	65	-1.39793
GRMZM2G387594_T01	111	43	-1.39613
GRMZM2G166141_T01	123	49	-1.35578
GRMZM2G160062_T01	95	38	-1.34991
GRMZM2G400714_T01	97	39	-1.34249
GRMZM2G000812_T01	332	137	-1.30499
GRMZM2G438840_T01	188	78	-1.29717
GRMZM2G016922_T01	158	66	-1.28737
GRMZM2G117007_T01	198	85	-1.24795
GRMZM2G037015_T01	90	39	-1.23443
GRMZM2G131683_T01	128	56	-1.22063
GRMZM2G474033_T01	242	107	-1.20538
GRMZM2G427954_T01	169	75	-1.20004
GRMZM2G055802_T01	90	40	-1.1979
AC206666.2_FGT004	166	74	-1.19357
GRMZM2G429118_T01	157	70	-1.19332
GRMZM2G003179_T01	148	67	-1.17134
GRMZM2G391286_T01	529	240	-1.16821
GRMZM2G124863_T01	502	231	-1.14777
GRMZM2G013448_T04	167	78	-1.12628
GRMZM2G081957_T02	287	135	-1.11607
GRMZM2G140455_T01	220	104	-1.1089
GRMZM2G159691_T01	160	76	-1.10198
GRMZM2G021427_T01	246	117	-1.10013
GRMZM2G129935_T01	103	49	-1.09977
GRMZM5G824920_T01	175	84	-1.08687
GRMZM2G048474_T01	1638	794	-1.0727
GRMZM2G044049_T01	1291	626	-1.07223
AC203753.4_FGT006	191	93	-1.06625
GRMZM2G022931_T01	1524	745	-1.06053
GRMZM2G121868_T01	190	93	-1.05868
GRMZM2G032602_T01	196	96	-1.05773
GRMZM2G082199_T01	153	75	-1.05655
GRMZM2G437481_T01	108	53	-1.05495
GRMZM2G112792_T01	244	120	-1.05183
GRMZM2G449681_T01	107	53	-1.04153
GRMZM2G359929_T01	109	54	-1.04128
GRMZM2G460396_T01	184	92	-1.02798
AC187262.4_FGT007	1555	783	-1.01781
GRMZM2G089836_T01	1140	580	-1.00289

## Sheet: PR salt-PR
Genes	PR-Expression	PR-salt-Expression	log2 Ratio(PR-salt/PR)
GRMZM2G028306_T01	31	219	2.76214
GRMZM2G327042_T01	7	40	2.45612
GRMZM2G127087_T01	8	40	2.26348
AC219053.3_FGT002	13	52	1.94155
GRMZM5G885766_T01	16	60	1.84844
GRMZM2G127087_T02	34	123	1.7966
GRMZM2G402631_T01	86	311	1.79605
GRMZM2G011236_T01	18	57	1.60451
GRMZM2G377761_T01	30	79	1.33844
GRMZM2G176647_T01	90	198	1.07905
GRMZM2G037452_T01	22	0	-12
GRMZM2G027960_T01	35	0	-10.1734
GRMZM2G089118_T01	21	0	-10.0621
GRMZM2G114918_T01	35	0	-10.0047
GRMZM2G023325_T01	17	0	-9.80309
GRMZM2G092169_T01	28	0	-9.78021
GRMZM2G153536_T02	23	0	-9.50339
GRMZM2G009045_T01	18	0	-9.38443
GRMZM2G119705_T01	17	0	-9.35641
AC210013.4_FGT017	18	0	-8.90902
GRMZM2G127379_T01	74	1	-6.26791
GRMZM2G004106_T01	143	3	-5.63336
GRMZM2G117706_T01	491	14	-5.19068
GRMZM2G075456_T01	95	3	-5.04334
GRMZM2G131099_T01	30	1	-4.96534
GRMZM2G342033_T01	26	1	-4.75889
GRMZM2G105221_T01	25	1	-4.70231
GRMZM2G122654_T01	25	1	-4.70231
GRMZM5G846916_T01	220	9	-4.66989
GRMZM2G056469_T01	21	1	-4.45077
GRMZM2G337594_T01	231	11	-4.45077
GRMZM2G087625_T01	143	8	-4.21832
GRMZM2G025459_T01	34	2	-4.14591
GRMZM2G112456_T02	34	2	-4.14591
GRMZM2G089506_T01	495	31	-4.05554
GRMZM2G119975_T01	62	4	-4.01265
GRMZM2G067315_T01	130	9	-3.91089
GRMZM2G056369_T01	70	6	-3.60277
GRMZM2G036365_T01	197	17	-3.59304
GRMZM2G050450_T01	199	18	-3.52515
GRMZM2G468657_T01	33	3	-3.51788
AC208221.3_FGT002	52	5	-3.43696
GRMZM2G065585_T01	771	80	-3.32711
GRMZM2G427815_T01	1320	138	-3.31625
GRMZM2G053720_T01	38	4	-3.30638
GRMZM2G174449_T01	38	4	-3.30638
GRMZM2G028656_T01	53	6	-3.20141
GRMZM2G075262_T01	25	3	-3.11735
GRMZM2G173685_T01	97	12	-3.0734
GRMZM2G052422_T01	40	5	-3.05845
GRMZM2G031724_T01	55	7	-3.03246
GRMZM2G024196_T01	39	5	-3.02193
GRMZM2G161310_T01	38	5	-2.98445
GRMZM2G014022_T01	29	4	-2.91643
GRMZM2G035890_T01	141	20	-2.87607
GRMZM2G133781_T01	313	46	-2.82491
GRMZM2G089698_T01	34	5	-2.82399
AC198353.5_FGT001	74	11	-2.80847
GRMZM2G373607_T01	66	10	-2.78092
GRMZM2G025105_T01	164	25	-2.77215
GRMZM2G026143_T01	321	49	-2.77017
GRMZM2G094510_T01	70	11	-2.7283
GRMZM2G115716_T01	38	6	-2.72142
GRMZM2G162359_T01	617	101	-2.66937
GRMZM2G176206_T01	232	38	-2.66851
GRMZM2G423863_T01	121	20	-2.65539
GRMZM2G166940_T01	127	23	-2.52357
GRMZM2G018108_T01	193	36	-2.48098
GRMZM2G113421_T01	96	18	-2.47349
GRMZM2G011006_T01	47	9	-2.44312
GRMZM2G171078_T02	45	9	-2.38038
GRMZM2G094304_T01	74	15	-2.36101
GRMZM2G140231_T01	34	7	-2.33856
GRMZM2G359986_T01	72	15	-2.32149
GRMZM2G140721_T01	43	9	-2.31479
GRMZM2G084779_T01	66	14	-2.29549
GRMZM2G086573_T01	404	86	-2.2904
GRMZM2G037485_T01	70	15	-2.28084
GRMZM2G153920_T01	46	10	-2.26009
GRMZM2G007944_T01	594	131	-2.23935
GRMZM2G127328_T01	95	21	-2.23599
GRMZM2G334181_T01	551	122	-2.23362
GRMZM2G110192_T01	71	16	-2.2082
GRMZM2G034611_T01	61	14	-2.18183
GRMZM2G149422_T01	113	26	-2.17819
GRMZM2G339122_T01	859	203	-2.13963
GRMZM2G101116_T01	79	19	-2.1143
GRMZM2G157168_T01	91	22	-2.10681
GRMZM2G044194_T01	40	10	-2.05845
GRMZM2G060210_T01	83	21	-2.04117
GRMZM2G135387_T01	42	11	-1.99134
GRMZM2G168898_T01	369	99	-1.95657
GRMZM2G022679_T01	52	14	-1.95154
GRMZM2G423202_T01	104	28	-1.95154
GRMZM2G028110_T01	59	16	-1.94109
GRMZM2G169654_T01	124	34	-1.92519
GRMZM2G119468_T01	54	15	-1.90645
GRMZM2G047835_T01	757	211	-1.9015
GRMZM2G079219_T01	82	23	-1.89244
GRMZM2G126261_T04	167	47	-1.88757
GRMZM2G431288_T01	265	76	-1.86037
GRMZM2G006352_T01	76	22	-1.84695
GRMZM5G851862_T01	69	20	-1.84505
GRMZM2G165914_T01	54	16	-1.81334
GRMZM2G076818_T01	175	53	-1.78174
GRMZM2G090226_T01	88	27	-1.763
GRMZM2G059299_T01	88	27	-1.763
GRMZM5G893912_T01	78	24	-1.75889
GRMZM2G156632_T01	198	61	-1.75707
GRMZM2G168953_T01	88	28	-1.71053
GRMZM2G056772_T01	119	38	-1.70534
GRMZM2G005721_T01	10977	3511	-1.70298
GRMZM2G396248_T01	70	23	-1.66417
GRMZM2G447795_T01	368	121	-1.66315
GRMZM2G103342_T01	719	238	-1.65348
GRMZM2G044481_T01	57	19	-1.64341
GRMZM2G031131_T01	212	71	-1.63663
GRMZM2G118345_T01	197	66	-1.63611
GRMZM2G174708_T01	179	62	-1.58807
GRMZM2G047656_T01	251	88	-1.57056
GRMZM2G358153_T01	457	161	-1.56359
GRMZM2G031730_T01	3830	1350	-1.56284
GRMZM2G410991_T01	271	96	-1.55564
GRMZM2G162879_T01	4348	1555	-1.54189
GRMZM2G162505_T01	595	215	-1.527
GRMZM2G077669_T01	474	173	-1.51257
GRMZM2G006490_T01	12048	4419	-1.50545
GRMZM2G510249_T01	15679	5775	-1.49939
GRMZM2G082520_T01	206	77	-1.47817
GRMZM2G162829_T01	123	46	-1.4774
GRMZM2G048073_T01	365	137	-1.47217
GRMZM2G122231_T01	418	159	-1.45293
GRMZM5G892675_T01	73	28	-1.44092
GRMZM2G073044_T01	219	85	-1.42385
GRMZM2G007795_T01	131	51	-1.41945
GRMZM2G174048_T01	113	44	-1.4192
GRMZM2G092101_T01	151	59	-1.41421
GRMZM2G453805_T01	2658	1043	-1.40805
GRMZM2G169834_T01	5490	2188	-1.38565
GRMZM5G805732_T01	260	104	-1.38038
GRMZM2G374971_T01	76	31	-1.35218
GRMZM2G163067_T01	78	32	-1.34385
GRMZM5G855710_T01	80	33	-1.33599
GRMZM2G426917_T01	92	38	-1.33409
GRMZM2G112538_T01	81	34	-1.31084
GRMZM2G051806_T01	83	35	-1.30421
GRMZM2G174128_T01	87	37	-1.29194
GRMZM2G312521_T01	458	196	-1.28295
GRMZM2G486097_T01	79	34	-1.27477
GRMZM2G031065_T01	85	37	-1.25839
GRMZM2G181605_T01	119	52	-1.25283
AC209377.3_FGT003	84	37	-1.24132
GRMZM2G053206_T01	2286	1009	-1.23835
GRMZM2G179147_T02	174	77	-1.23461
GRMZM2G409722_T01	88	39	-1.23248
GRMZM2G055898_T01	127	58	-1.18916
GRMZM2G449817_T01	212	97	-1.18646
GRMZM2G112488_T01	861	394	-1.18627
GRMZM2G451716_T01	319	146	-1.18604
GRMZM2G326707_T01	398	184	-1.17151
GRMZM2G151230_T01	495	231	-1.15799
GRMZM2G076943_T01	139	65	-1.15502
GRMZM2G468756_T01	166	78	-1.14809
GRMZM2G125482_T01	184	87	-1.13907
GRMZM2G027958_T01	95	45	-1.13645
GRMZM2G181227_T01	128	61	-1.12771
GRMZM2G151249_T01	102	49	-1.11617
GRMZM2G094860_T01	104	50	-1.11504
GRMZM2G305362_T01	235	113	-1.11479
GRMZM2G100158_T01	196	96	-1.0882
GRMZM2G702991_T01	160	79	-1.0766
GRMZM2G336456_T01	105	52	-1.07226
GRMZM2G112524_T02	272	135	-1.0691
GRMZM2G159908_T02	134	67	-1.05845
GRMZM2G132212_T01	335	168	-1.05415
GRMZM2G015933_T01	317	159	-1.05391
GRMZM2G042055_T01	207	105	-1.03769
GRMZM2G127990_T01	134	68	-1.03708
GRMZM2G363540_T01	128	65	-1.03608
GRMZM2G080247_T01	176	90	-1.02603
GRMZM2G032766_T01	264	136	-1.01538
GRMZM2G173111_T01	10375	5354	-1.01287
GRMZM2G114706_T01	390	202	-1.00757
