# Supplementary material for: Comparative Transcriptome Profiling of the Maize Primary, Crown and Seminal Root in Response to Salinity Stress
Source: PLoS One. 2015 Mar 24;10(3):e0121222. doi: 10.1371/journal.pone.0121222 (PMC4372355; doi:10.1371/journal.pone.0121222)
Supplement: S4 Dataset — A: KEGG pathway enrichment analysis of DTGs in PR salt/PR. B: KEGG pathway enrichment analysis of DTGs in CR salt/CR. C: KEGG pathway enrichment analysis of DTGs in SR salt/SR. (XLSX) [file pone.0121222.s004.xlsx]

## Sheet: list
S4_Dataset KEGG pathway enrichment analysis of DTGs
	A: KEGG pathway enrichment analysis of DTGs in PR salt/PR
	B: KEGG pathway enrichment analysis of DTGs in CR salt/CR
	C: KEGG pathway enrichment analysis of DTGs in SR salt/SR

## Sheet: A
	KEGG pathway enrichment analysis of DEGs in PR salt/PR
#	Pathway	DEGs with pathway annotation (119)	All genes with pathway annotation (43514)	Pvalue	Qvalue	Pathway ID
1	Phenylpropanoid biosynthesis	15 (12.61%)	817 (1.88%)	7.59141e-09	3.41613e-07	ko00940
2	Biosynthesis of secondary metabolites	37 (31.09%)	5309 (12.2%)	4.18612e-08	9.41876e-07	ko01110
3	Stilbenoid, diarylheptanoid and gingerol biosynthesis	9 (7.56%)	361 (0.83%)	7.31263e-07	1.09689e-05	ko00945
4	Phenylalanine metabolism	9 (7.56%)	439 (1.01%)	3.62617e-06	3.57339e-05	ko00360
5	Diterpenoid biosynthesis	6 (5.04%)	151 (0.35%)	3.97043e-06	3.57339e-05	ko00904
6	Sesquiterpenoid and triterpenoid biosynthesis	3 (2.52%)	62 (0.14%)	0.000670452	0.00502839	ko00909
7	Flavonoid biosynthesis	6 (5.04%)	402 (0.92%)	0.000864471	0.00555731	ko00941
8	Flavone and flavonol biosynthesis	4 (3.36%)	181 (0.42%)	0.00158471	0.00891402	ko00944
9	Limonene and pinene degradation	4 (3.36%)	219 (0.5%)	0.00315583	0.0157792	ko00903
10	Plant-pathogen interaction	14 (11.76%)	2289 (5.26%)	0.00397663	0.0178948	ko04626
11	Amino sugar and nucleotide sugar metabolism	6 (5.04%)	596 (1.37%)	0.00607355	0.0248463	ko00520
12	Isoflavonoid biosynthesis	3 (2.52%)	142 (0.33%)	0.00706979	0.0265117	ko00943
13	Cutin, suberine and wax biosynthesis	3 (2.52%)	185 (0.43%)	0.0144397	0.0499836	ko00073
14	Starch and sucrose metabolism	7 (5.88%)	982 (2.26%)	0.0185702	0.0596898	ko00500
15	Benzoxazinoid biosynthesis	2 (1.68%)	132 (0.3%)	0.0509425	0.152827	ko00402
16	Carotenoid biosynthesis	3 (2.52%)	370 (0.85%)	0.0814542	0.22909	ko00906
17	Monoterpenoid biosynthesis	1 (0.84%)	49 (0.11%)	0.125638	0.332571	ko00902
18	Valine, leucine and isoleucine degradation	2 (1.68%)	238 (0.55%)	0.138428	0.34607	ko00280
19	Glucosinolate biosynthesis	1 (0.84%)	58 (0.13%)	0.14695	0.34804	ko00966
20	Isoquinoline alkaloid biosynthesis	1 (0.84%)	83 (0.19%)	0.203486	0.457843	ko00950
21	Galactose metabolism	2 (1.68%)	351 (0.81%)	0.249406	0.534441	ko00052
22	Pentose and glucuronate interconversions	2 (1.68%)	383 (0.88%)	0.28177	0.535375	ko00040
23	Metabolic pathways	30 (25.21%)	9868 (22.68%)	0.286175	0.535375	ko01100
24	Pantothenate and CoA biosynthesis	1 (0.84%)	127 (0.29%)	0.294109	0.535375	ko00770
25	Plant hormone signal transduction	8 (6.72%)	2309 (5.31%)	0.29743	0.535375	ko04075
26	Valine, leucine and isoleucine biosynthesis	1 (0.84%)	147 (0.34%)	0.331846	0.574349	ko00290
27	Propanoate metabolism	1 (0.84%)	157 (0.36%)	0.349958	0.583263	ko00640
28	beta-Alanine metabolism	1 (0.84%)	169 (0.39%)	0.37105	0.59633	ko00410
29	Other glycan degradation	1 (0.84%)	285 (0.65%)	0.542983	0.785508	ko00511
30	Cyanoamino acid metabolism	1 (0.84%)	290 (0.67%)	0.549239	0.785508	ko00460
31	Glyoxylate and dicarboxylate metabolism	1 (0.84%)	314 (0.72%)	0.578106	0.785508	ko00630
32	Fructose and mannose metabolism	1 (0.84%)	336 (0.77%)	0.602953	0.785508	ko00051
33	Tyrosine metabolism	1 (0.84%)	337 (0.77%)	0.604047	0.785508	ko00350
34	Glutathione metabolism	1 (0.84%)	339 (0.78%)	0.606227	0.785508	ko00480
35	Arginine and proline metabolism	1 (0.84%)	352 (0.81%)	0.620107	0.785508	ko00330
36	Cysteine and methionine metabolism	1 (0.84%)	360 (0.83%)	0.628406	0.785508	ko00270
37	ABC transporters	1 (0.84%)	417 (0.96%)	0.682556	0.830136	ko02010
38	RNA degradation	2 (1.68%)	927 (2.13%)	0.723568	0.856857	ko03018
39	Phagosome	1 (0.84%)	603 (1.39%)	0.810404	0.935082	ko04145
40	Glycolysis / Gluconeogenesis	1 (0.84%)	697 (1.6%)	0.854005	0.960756	ko00010
41	mRNA surveillance pathway	1 (0.84%)	894 (2.05%)	0.915729	0.969497	ko03015
42	Pyrimidine metabolism	1 (0.84%)	928 (2.13%)	0.923374	0.969497	ko00240
43	Purine metabolism	1 (0.84%)	1033 (2.37%)	0.942903	0.969497	ko00230
44	Spliceosome	1 (0.84%)	1066 (2.45%)	0.947953	0.969497	ko03040
45	RNA transport	1 (0.84%)	1351 (3.1%)	0.976679	0.976679	ko03013

## Sheet: B
	KEGG pathway enrichment analysis of DEGs in CR salt/CR
#	Pathway	DEGs with pathway annotation (90)	All genes with pathway annotation (43514)	Pvalue	Qvalue	Pathway ID
1	Phenylalanine metabolism	10 (11.11%)	439 (1.01%)	2.74945e-08	1.12498e-06	ko00360
2	Biosynthesis of secondary metabolites	31 (34.44%)	5309 (12.2%)	3.68846e-08	1.12498e-06	ko01110
3	Flavone and flavonol biosynthesis	7 (7.78%)	181 (0.42%)	1.07098e-07	1.78186e-06	ko00944
4	Phenylpropanoid biosynthesis	12 (13.33%)	817 (1.88%)	1.27199e-07	1.78186e-06	ko00940
5	Metabolic pathways	43 (47.78%)	9868 (22.68%)	1.46054e-07	1.78186e-06	ko01100
6	Benzoxazinoid biosynthesis	6 (6.67%)	132 (0.3%)	3.51108e-07	3.5696e-06	ko00402
7	Stilbenoid, diarylheptanoid and gingerol biosynthesis	7 (7.78%)	361 (0.83%)	1.05639e-05	9.20566e-05	ko00945
8	Flavonoid biosynthesis	6 (6.67%)	402 (0.92%)	0.000193976	0.00147906	ko00941
9	Isoflavonoid biosynthesis	4 (4.44%)	142 (0.33%)	0.000223402	0.00151417	ko00943
10	Limonene and pinene degradation	4 (4.44%)	219 (0.5%)	0.00113708	0.00693619	ko00903
11	Tropane, piperidine and pyridine alkaloid biosynthesis	2 (2.22%)	74 (0.17%)	0.0103741	0.057529	ko00960
12	Isoquinoline alkaloid biosynthesis	2 (2.22%)	83 (0.19%)	0.0129144	0.0656483	ko00950
13	Nitrogen metabolism	3 (3.33%)	272 (0.63%)	0.0190412	0.0845675	ko00910
14	Alanine, aspartate and glutamate metabolism	3 (3.33%)	274 (0.63%)	0.0194089	0.0845675	ko00250
15	Cyanoamino acid metabolism	3 (3.33%)	290 (0.67%)	0.0224923	0.0914688	ko00460
16	Ubiquinone and other terpenoid-quinone biosynthesis	2 (2.22%)	187 (0.43%)	0.0575249	0.219314	ko00130
17	Circadian rhythm - plant	3 (3.33%)	460 (1.06%)	0.0704174	0.252674	ko04712
18	Phenylalanine, tyrosine and tryptophan biosynthesis	2 (2.22%)	224 (0.51%)	0.0787168	0.266762	ko00400
19	Glycosphingolipid biosynthesis - globo series	1 (1.11%)	42 (0.1%)	0.0833225	0.267509	ko00603
20	Glycerophospholipid metabolism	3 (3.33%)	517 (1.19%)	0.0921937	0.281191	ko00564
21	Taurine and hypotaurine metabolism	1 (1.11%)	50 (0.11%)	0.0983965	0.285818	ko00430
22	Inositol phosphate metabolism	2 (2.22%)	288 (0.66%)	0.119894	0.319717	ko00562
23	Sesquiterpenoid and triterpenoid biosynthesis	1 (1.11%)	62 (0.14%)	0.120549	0.319717	ko00909
24	Phagosome	3 (3.33%)	603 (1.39%)	0.129543	0.329254	ko04145
25	Phosphatidylinositol signaling system	2 (2.22%)	331 (0.76%)	0.149938	0.358126	ko04070
26	Tyrosine metabolism	2 (2.22%)	337 (0.77%)	0.154244	0.358126	ko00350
27	Photosynthesis - antenna proteins	1 (1.11%)	85 (0.2%)	0.161514	0.358126	ko00196
28	Galactose metabolism	2 (2.22%)	351 (0.81%)	0.164386	0.358126	ko00052
29	Cysteine and methionine metabolism	2 (2.22%)	360 (0.83%)	0.170967	0.359621	ko00270
30	Carotenoid biosynthesis	2 (2.22%)	370 (0.85%)	0.178332	0.362608	ko00906
31	Fatty acid elongation	1 (1.11%)	101 (0.23%)	0.188893	0.371693	ko00062
32	Plant-pathogen interaction	7 (7.78%)	2289 (5.26%)	0.195113	0.371934	ko04626
33	Fatty acid biosynthesis	1 (1.11%)	139 (0.32%)	0.250425	0.462907	ko00061
34	Diterpenoid biosynthesis	1 (1.11%)	151 (0.35%)	0.26888	0.470527	ko00904
35	Lysine degradation	1 (1.11%)	156 (0.36%)	0.276436	0.470527	ko00310
36	Ether lipid metabolism	1 (1.11%)	160 (0.37%)	0.282425	0.470527	ko00565
37	Biosynthesis of unsaturated fatty acids	1 (1.11%)	162 (0.37%)	0.285401	0.470527	ko01040
38	Cutin, suberine and wax biosynthesis	1 (1.11%)	185 (0.43%)	0.318763	0.503276	ko00073
39	Starch and sucrose metabolism	3 (3.33%)	982 (2.26%)	0.33182	0.503276	ko00500
40	Pentose phosphate pathway	1 (1.11%)	195 (0.45%)	0.332783	0.503276	ko00030
41	Plant hormone signal transduction	6 (6.67%)	2309 (5.31%)	0.343571	0.503276	ko04075
42	Tryptophan metabolism	1 (1.11%)	205 (0.47%)	0.346518	0.503276	ko00380
43	Sphingolipid metabolism	1 (1.11%)	222 (0.51%)	0.369228	0.523788	ko00600
44	Ascorbate and aldarate metabolism	1 (1.11%)	237 (0.54%)	0.388617	0.538764	ko00053
45	Zeatin biosynthesis	1 (1.11%)	272 (0.63%)	0.431596	0.552988	ko00908
46	Photosynthesis	1 (1.11%)	272 (0.63%)	0.431596	0.552988	ko00195
47	Terpenoid backbone biosynthesis	1 (1.11%)	272 (0.63%)	0.431596	0.552988	ko00900
48	Glycerolipid metabolism	1 (1.11%)	275 (0.63%)	0.435138	0.552988	ko00561
49	Other glycan degradation	1 (1.11%)	285 (0.65%)	0.446787	0.556204	ko00511
50	Glyoxylate and dicarboxylate metabolism	1 (1.11%)	314 (0.72%)	0.479242	0.584676	ko00630
51	Glutathione metabolism	1 (1.11%)	339 (0.78%)	0.505705	0.604863	ko00480
52	Arginine and proline metabolism	1 (1.11%)	352 (0.81%)	0.518935	0.608751	ko00330
53	Pentose and glucuronate interconversions	1 (1.11%)	383 (0.88%)	0.549088	0.62543	ko00040
54	Glycine, serine and threonine metabolism	1 (1.11%)	391 (0.9%)	0.556562	0.62543	ko00260
55	Peroxisome	1 (1.11%)	399 (0.92%)	0.563912	0.62543	ko04146
56	Purine metabolism	2 (2.22%)	1033 (2.37%)	0.633432	0.689988	ko00230
57	Amino sugar and nucleotide sugar metabolism	1 (1.11%)	596 (1.37%)	0.71134	0.759393	ko00520
58	Endocytosis	1 (1.11%)	614 (1.41%)	0.722046	0.759393	ko04144
59	Pyrimidine metabolism	1 (1.11%)	928 (2.13%)	0.856605	0.885643	ko00240
60	Protein processing in endoplasmic reticulum	1 (1.11%)	1201 (2.76%)	0.919667	0.934994	ko04141
61	Ribosome	1 (1.11%)	1543 (3.55%)	0.961332	0.961332	ko03010

## Sheet: C
	KEGG pathway enrichment analysis of DEGs in SR salt/ SR
#	Pathway	DEGs with pathway annotation (93)	All genes with pathway annotation (43514)	Pvalue	Qvalue	Pathway ID
1	Phenylpropanoid biosynthesis	17 (18.28%)	817 (1.88%)	1.73307e-12	6.06574e-11	ko00940
2	Phenylalanine metabolism	13 (13.98%)	439 (1.01%)	1.17471e-11	2.05575e-10	ko00360
3	Biosynthesis of secondary metabolites	26 (27.96%)	5309 (12.2%)	3.34231e-05	0.000389937	ko01110
4	Starch and sucrose metabolism	7 (7.53%)	982 (2.26%)	0.00515993	0.0451494	ko00500
5	Metabolic pathways	30 (32.26%)	9868 (22.68%)	0.0215227	0.131803	ko01100
6	Plant-pathogen interaction	10 (10.75%)	2289 (5.26%)	0.0243606	0.131803	ko04626
7	Benzoxazinoid biosynthesis	2 (2.15%)	132 (0.3%)	0.0326497	0.131803	ko00402
8	Galactose metabolism	3 (3.23%)	351 (0.81%)	0.0396777	0.131803	ko00052
9	Phagosome	4 (4.3%)	603 (1.39%)	0.0406295	0.131803	ko04145
10	Diterpenoid biosynthesis	2 (2.15%)	151 (0.35%)	0.0416723	0.131803	ko00904
11	Stilbenoid, diarylheptanoid and gingerol biosynthesis	3 (3.23%)	361 (0.83%)	0.0425332	0.131803	ko00945
12	Carotenoid biosynthesis	3 (3.23%)	370 (0.85%)	0.0451895	0.131803	ko00906
13	Flavone and flavonol biosynthesis	2 (2.15%)	181 (0.42%)	0.0575487	0.154939	ko00944
14	Taurine and hypotaurine metabolism	1 (1.08%)	50 (0.11%)	0.101507	0.253769	ko00430
15	Cyanoamino acid metabolism	2 (2.15%)	290 (0.67%)	0.127898	0.296562	ko00460
16	Amino sugar and nucleotide sugar metabolism	3 (3.23%)	596 (1.37%)	0.135571	0.296562	ko00520
17	Flavonoid biosynthesis	2 (2.15%)	402 (0.92%)	0.212317	0.437123	ko00941
18	Isoflavonoid biosynthesis	1 (1.08%)	142 (0.33%)	0.262366	0.510155	ko00943
19	SNARE interactions in vesicular transport	1 (1.08%)	163 (0.37%)	0.294885	0.54321	ko04130
20	Tryptophan metabolism	1 (1.08%)	205 (0.47%)	0.355729	0.622526	ko00380
21	Limonene and pinene degradation	1 (1.08%)	219 (0.5%)	0.374833	0.624721	ko00903
22	alpha-Linolenic acid metabolism	1 (1.08%)	239 (0.55%)	0.401155	0.638201	ko00592
23	Nitrogen metabolism	1 (1.08%)	272 (0.63%)	0.442211	0.640652	ko00910
24	Alanine, aspartate and glutamate metabolism	1 (1.08%)	274 (0.63%)	0.444607	0.640652	ko00250
25	Other glycan degradation	1 (1.08%)	285 (0.65%)	0.457608	0.640652	ko00511
26	Phosphatidylinositol signaling system	1 (1.08%)	331 (0.76%)	0.508791	0.654401	ko04070
27	Fructose and mannose metabolism	1 (1.08%)	336 (0.77%)	0.514058	0.654401	ko00051
28	Cysteine and methionine metabolism	1 (1.08%)	360 (0.83%)	0.538572	0.654401	ko00270
29	Plant hormone signal transduction	5 (5.38%)	2309 (5.31%)	0.552723	0.654401	ko04075
30	Pentose and glucuronate interconversions	1 (1.08%)	383 (0.88%)	0.560915	0.654401	ko00040
31	Homologous recombination	1 (1.08%)	423 (0.97%)	0.597252	0.674316	ko03440
32	Circadian rhythm - plant	1 (1.08%)	460 (1.06%)	0.628207	0.687101	ko04712
33	Glycerophospholipid metabolism	1 (1.08%)	517 (1.19%)	0.671348	0.712036	ko00564
34	Protein processing in endoplasmic reticulum	2 (2.15%)	1201 (2.76%)	0.730783	0.752276	ko04141
35	Glycolysis / Gluconeogenesis	1 (1.08%)	697 (1.6%)	0.77761	0.77761	ko00010
